# Supplementary material for: How we study cryptic species and their biological implications: A case study from marine shelled gastropods
Source: Ecol Evol. 2023 Sep 5;13(9):e10360. doi: 10.1002/ece3.10360 (PMC10480071; doi:10.1002/ece3.10360)
Supplement: Supplementary file 1 — Appendix S1–S4 [file ECE3-13-e10360-s001.zip]

Archive with 2 entries (2 files):
- 2023.05-review appendices.xlsx
- Appendix captions.docx
