# Supplementary material for: How we study cryptic species and their biological implications: A case study from marine shelled gastropods
Source: Ecol Evol. 2023 Sep 5;13(9):e10360. doi: 10.1002/ece3.10360 (PMC10480071; doi:10.1002/ece3.10360)
Supplement: Supplementary file 1 — Appendix S1–S4 [file ECE3-13-e10360-s001.zip › 2023.05-review appendices.xlsx]

## Sheet: S1 information
Category		Data recorded if available
Publication information (Appendix S2)
Article	Title
	Author names
	Number of authors
	Publication year
	Study purpose	Either: finding genetic markers, life history, population, speciation, taxonomic clarification.
Definitions	Cryptic species	Directly quoted from text.
	Species concept	Directly quoted from text.
Species information (Appendix S3)
Studied species	Subclass	MolluscaBase or World Register of Marine Species (WoRMS) databases were checked.
	Family
	Nominal scientific name	Includes uncertainly named species as stated in text, e.g., Genus sp. 1. If articles referred to the species as a species complex, this is also recorded.
	Reviewed articles that included that species
	Habitat sampled	Selected from (multiple choices possible): coastal (including intertidal), shallow (<200 m, including benthic or subtidal), deep (>200 m), pelagic, reef.
	Latitudinal zone sampled	Selected from (multiple choices possible): tropical and/or subtropical, temperate, polar.
	General size (shell height)	Either: small (<25 mm), medium (25 to 50 mm), large (>50 mm). If this information was not available in the reviewed article, supplemental references were found (not listed here).
	Juvenile developmental mode	Either: planktotrophic, nonplanktotrophic, or unknown (unknown because if there wasn’t sufficient information, or if the genus or family is known to have both modes, this could not be inferred). Supplementary references were found if this was not stated in the reviewed article (these are not listed here, but the number of asterisks indicate the supplemental reference's level of relevance; * indic…
	Number of cryptic species identified within the named taxon	These are additional taxa to the named taxon, e.g., 1 means there was 1 additional taxon (usually undescribed) found for that species.
	If there are cryptic species, what level of morphological difference is there (after Chenuil et al., 2019)	Selected from (multiple choices allowed): 0 (polymorphic), 1 (no or little difference), 2 (statistically separate morphology), 3 (unique character(s) found). Na means there was no data, or this is not applicable.
	If there are formally described cryptic species (cryptic species sensu stricto or sensu lato), what diagnostic morphological information was used	Either: shell, internal morphology (including body, radula, other soft parts), both shell and internal morphology, none, or unclear (e.g., not enough data to conclude any morphological differences).
	Distribution of species in relation to its relatives	Either: allopatry, sympatry, both, or na.
Data analyzed for each species	Molecular data types used	Selected from (multiple choices allowed): mitochondrial, nucleic, allozymes, microsatellites, metabolomic, total DNA.
	Number of genes used	Number of genes and/or other data (e.g., allozymes, SNPs) are noted.
	Molecular analysis methods	Selected from (multiple choices allowed): distance, tree, population, marker, other.
	Morphological data used	Selected from (multiple choices allowed): shell description, whole description (shell and soft part anatomy, including any parts that require dissection such as the radula, digestive, or reproductive system), or morphometrics (statistical analysis of shape, such as using measurements, landmarks, or outlines of shells).
	Other data used	Selected from (multiple choices allowed): biogeography, ecology, life history, fossils, depth, habitat.
	Estimate of cryptic species divergence time	As reported in text.
	Evidence for genetic isolation	Either: confirmed (as discussed by authors), or na (no data or unclear).
	Degree of genetic distance with its closest related species	Data used is indicated in parentheses. Most distances are calculated using the K2P method, so other methods are noted.
Interpretation of species status	Attributed speciation process (after Struck et al., 2017)	Either: stasis, recent divergence, parallelism, convergence, or N/A (none were suggested, or those mechanisms discussed did not fall into these processes).
	Post-analysis treatment of the studied taxon (by authors)	Either: not cryptic, reported (cryptic species status is suggested), or formally described.
	Cryptic species assignment (this study)	Either: N/A (species is not considered cryptic), cryptic species sensu stricto, cryptic species sensu lato, putative cryptic species (based on genetic data), species probably not cryptic (based on morphology), or species probably not cryptic (based on morphology and genetic data).

## Sheet: S2 publications
Title	Authors	Number of authors	Year	Species concept	Cryptic species concept	Study purpose
The nassariids from the Gulf of Gabes revisited (Neogastropoda, Nassariidae)	Aissaoui, C; Galindo, LA; Puillandre, N; Bouchet, P	4	2017	na	na	Taxonomic clarification
Cryptic diversity in Mediterranean gastropods of the genus Aplus (Neogastropoda: Buccinidae)	Aissaoui, C; Puillandre, N; Bouchet, P; Fassio, G; Modica, MV; Oliverio, M	6	2016	"Thus, in our delimitation approach, species are considered as hypotheses engaged in a process of validation as new characters are analysed (De Queiroz 2007, Barberousse and Samadi 2010)." "Seven species hypotheses were eventually retained, corresponding to lineages that are divergent and reciprocally monophyletic, thus satisfying two of the criteria of species delimitation derived from the linea…	na	Taxonomic clarification
Dispersal ability, habitat characteristics, and sea-surface circulation shape population structure of Cingula trifasciata (Gastropoda: Rissoidae) in the remote Azores Archipelago	Baptista, L; Meimberg, H; Avila, SP; Santos, AM; Curto, M	5	2021	na	"Differentiation between C. trifasciata from the Azores and Vigo suggest the existence of potential cryptic diversity within the genus. Based on genetic data and life-history traits, these constitute distinct evolutionary lineages."	Population
Testing the applicability of DNA barcoding for Mediterranean species of top-shells (Gastropoda, Trochidae, Gibbula s.l.)	Barco, A; Evans, J; Schembri, PJ; Taviani, M; Oliverio, M	5	2013	na	na	Taxonomic clarification
Molecular data reveal cryptic lineages within the northeastern Atlantic and Mediterranean small mussel drills of the Ocinebrina edwardsii complex (Mollusca: Gastropoda: Muricidae)	Barco, A; Houart, R; Bonomolo, G; Crocetta, F; Oliverio, M	5	2013	na	na	Taxonomic clarification
Evidence for genotypic differentiation between marine snails (Littorina sitkana) from the upper- and lower-intertidal zone in Bamfield Inlet (British Columbia, Canada)	Botta, AM; Rochette, R; Saunders, GW; Addison, JA; Barbeau, MA	5	2014	na	na	Speciation
Surviving the Messinian Salinity Crisis? Divergence patterns in the genus Dendropoma (Gastropoda: Vermetidae) in the Mediterranean Sea	Calvo, M; Alda, F; Oliverio, M; Templado, J; Machordom, A	5	2015	na	"four cryptic clades seem geographically well-delimited and are highly divergent at both the levels of mitochondrial and nuclear genes. In effect, this may be interpreted as indicative of differentiation at the species-level. This cryptic radiation is characterized by genetic speciation with little or no ecological diversification (‘nonadaptive radiation’ sensu Gittenberger, 1991) and with low mo…	Speciation
Hidden Mediterranean biodiversity: molecular evidence for a cryptic species complex within the reef building vermetid gastropod Dendropoma petraeum (Mollusca: Caenogastropoda)	Calvo, M; Templado, J; Oliverio, M; Machordom, A	4	2009	"Thus, once species boundaries in this difficult group of gastropods have been delimited by genetic or developmental data, we should search for diagnostic morphological characters for each species."	"Genetic and ecological studies of marine organisms have frequently highlighted the existence of cryptic or sibling species (i.e. species that are difficult or impossible to distinguish morphologically), revealing many species to be more ecologically and evolutionary specialized or to have narrower geographic ranges than previously supposed (Knowlton, 1993; Knowlton & Jackson, 1994)."	Population
Hidden diversity and endemism on seamounts: focus on poorly dispersive neogastropods	Castelin, M; Lambourdiere, J; Boisselier, MC; Lozouet, P; Couloux, A; Cruaud, C; Samadi, S	7	2010	"The species delimitation was ruled using an integrative approach, based on both morphological and molecular evidence."	na	Population
Speciation patterns in gastropods with long-lived larvae from deep-sea seamounts	Castelin, M; Lorion, J; Brisset, J; Cruaud, C; Maestrati, P; Utge, J; Samadi, S	7	2012	"Thus, prior to phylogenetic analyses, a critical assessment of species identifications was performed using an integrative approach to taxonomy based on a unified species concept (Samadi & Barberousse 2006, 2009). Following Puillandre et al. (2012), we defined a four-step approach to generate species hypotheses based both on morphological and molecular evidences."	"This dataset also revealed several new cryptic lineages, emphasizing that species diversity in the family Bursidae is underestimated. However, these lineages could correspond to nominal species currently treated as synonyms."	Speciation
Euopisthobranch mollusks of the order Cephalaspidea (Gastropoda: Heterobranchia) of the Kuril-Kamchatka Trench and the adjacent Pacific abyssal plain with descriptions of three new species of the genus Spiraphiline (Philinidae)	Chaban, EM; Ekimova, IA; Schepetov, DM; Kohnert, PC; Schrödl, M; Chernyshev, AV	6	2019a	"Considering the significant morphological differences between Spiraphiline sp. 1 and Spiraphiline sp. 2 (see below), we suggest that they represent two distinct species and are formally described below under the names S. hadalis sp. nov. and S. kurilokamchatica sp. nov. Also, molecular data strongly support the validity of another deep-water species described here under the name S. okhothensis s…	na	Taxonomic clarification
Meloscaphander grandis (Heterobranchia: Cephalaspidea), a deep-water species from the North Pacific: Redescription and taxonomic remarks	Chaban, EM; Ekimova, IA; Schepetov, DM; Chernyshev, AV	4	2019b	"Within cephalaspidean molluscs, some shell characters (e.g. elevated vs. sunken spire) were shown to be insufficient for genera delimitation (Oskars et al. 2015). The taxonomical value of this character for intrageneric systematic of Cephalaspidea has become weak for a hundred of years."	na	Taxonomic clarification
The effects of mode of development on phylogeography and population structure of North Atlantic Crepidula (Gastropoda : Calyptraeidae)	Collin, R	1	2001	na	na	Population
Molecular data delineate cryptic Nassarius species and characterize spatial genetic structure of N. nitidus	Couceiro, L; López, L; Sotka, EE; Ruiz, JM; Barreiro, R	5	2012	na	"Cryptic species are two or more distinct species classified as a single nominal one because they are superficially indistinguishable by morphological traits (Bickford et al., 2007)."	Population
Phylogeography and trans-Pacific divergence of the rocky shore gastropod Nucella lima	Cox, LN; Zaslavskaya, NI; Marko, PB	3	2014	na	na	Speciation
Molecular evidence of two cryptic species of Stramonita (Mollusca, Muricidae) in the southeastern Atlantic coast of Brazil	De Biasi, JB; Tomas, ARG; Hilsdorf, AWS	3	2016	na	"Cryptic species indistinguishable by morphological criteria are often classified within a single taxon (Bickford et al., 2007)."	Taxonomic clarification
New Zealand screw shells Maoricolpus roseus (Gastropoda: Turritellidae): two species, two subspecies or a single variable species?	Donald, KM; Spencer, HG	1	2015	"the recognition of the two morphologically distinct forms as separate subspecies is not supported in an evolutionary classification" + "we conclude that M. roseus is one genetic species, comprising two morphological forms, the broader geographically widespread ‘roseus’ form and the narrower, geographically restricted ‘manukauensis’ form."	na	Taxonomic clarification
Hidden diversity in a hyperdiverse gastropod genus: Discovery of previously unidentified members of a Conus species complex	Duda, TF; Bolin, MB; Meyer, CP; Kohn, AJ	4	2008	na	"However, molecular-based investigations of several presumably cosmopolitan marine species and species complexes have recently revealed sets of cryptic species that show little or no obvious morphological differentiation"	Taxonomic clarification
Cryptic species differentiated in Conus ebraeus, a widespread tropical marine gastropod	Duda, TF; Kohn, AJ; Matheny, AM	3	2009	na	"Cryptic species are “reproductively isolated species that resemble one another closely and, thus, sometimes remain unrecognized” (Avise, 2006), “two or more distinct but morphologically similar species that were classified as a single species” (Pfenninger and Schwenk, 2007), or “two or more distinct species that are erroneously classified (and hidden) under one species name (Bickford et al., 200…	Taxonomic clarification
Uncovering the shell game with barcodes: diversity of meiofaunal Caecidae snails (Truncatelloidea, Caenogastropoda) from Central America	Egger, C; Neusser, TP; Norenburg, J; Leasi, F; Buge, B; Vannozzi, A; Cunha, RL; Cox, CJ; Jörger, KM	9	2020	na	"We refer to cryptic species with simple shells lacking characteristic features as ‘Caecum glabrum-like’ species complex"	Taxonomic clarification
Unexpected mosaic distribution of two hybridizing sibling lineages in the teleplanically dispersing snail Stramonita haemastoma suggests unusual postglacial redistribution or cryptic invasion	El Ayari, T; El Menif, NT; Saavedra, C; Cordero, D; Viard, F; Bierne, N	6	2017	na	na	Population
How many native Cerithium species in the Mediterranean Sea? An integrative taxonomic approach	Evangelisti, F; Bonfitto, A; Morassi, M; Sabelli, B	4	2016	"Thus, an integrative taxonomic approach, including both morphological and molecular data, has become the contemporary way to explore species richness, particularly in the case of taxonomically problematic groups (e.g. Dayrat, 2005; Fujita et al., 2012). This approach is also well in agreement with the phylogenetic species concept (PSC) or the more general lineage concept of species (de Queiroz, …	na	Taxonomic clarification
Molecular and morphological analyses reveal pseudocryptic diversity in Micromelo undatus (Bruguiere, 1792) (Gastropoda: Heterobranchia: Aplustridae)	Feliciano, K; Malaquias, MAE; Stout, C; Brenzinger, B; Gosliner, TM; Valdés, A	6	2021	na	"Cryptic species refers to two or more genetically distinct lineages that are morphologically indistinguishable (Saez et al., 2003). Pseudocrypsis refers to taxa previously thought to be one species but that in fact show molecular differences and when looked upon closely also subtle morpho-anatomical differences (Knowlton et al., 1993; Korshunova et al., 2019; Sørensen et al., 2020)."	Taxonomic clarification
Cryptic speciation in the Marshallora nigrocincta species complex (Gastropoda, Triphoridae) from the Western Atlantic	Fernandes, MR; Salgueiro, F; de Paula, TS; Lobo-Hajdu, G; Pimenta, AD	5	2021	na	na	Taxonomic clarification
How many species of Siphonaria pectinata (Gastropoda: Heterobranchia) are there?	Giribet, G; Kawauchi, GY	2	2016	na	"a case of cryptic taxonomy where sibling species exist" "Considering the genetic discontinuity despite geographic proximity of the Cape Verde populations and the genetic discontinuity of the Eastern Atlantic and Western Atlantic populations, we conclude that the complex of S. pectinata corresponds to three cryptic species, which we treat as valid species."	Taxonomic clarification
Unexpected absence of island endemics: Long-distance dispersal in higher latitude sub-Antarctic Siphonaria (Gastropoda: Euthyneura) species	González-Wevar, CA; Segovia, NI; Rosenfeld, S; Ojeda, J; Hune, M; Naretto, J; Saucède, T; Brickle, P; Morley, S; Feral, JP; Spencer, HG; Poulin, E	12	2018	na	"In a recent revision, Dayrat, Goulding, and White (2014) evaluated species richness through molecular and morphological analyses, recording a total of 41 genetic units (species), although many of them were morphologically cryptic and could not be reliably identified by shell characters. "	Speciation
Nassarius corniculus (Olivi, 1792) (Caenogastropoda: Nassariidae): a model of environmental complexity of Italian brackish and marine habitats	Iannotta, MA; Toscano, F; Patti, FP	3	2009	na	na	Population
Species diversity of planktonic gastropods (Pteropoda and Heteropoda) from six ocean regions based on DNA barcode analysis	Jennings, RM; Bucklin, A; Ossenbrügger, H; Hopcroft, RR	4	2010	na	na	Taxonomic clarification
Molecular taxonomy and naming of five cryptic species of Alviniconcha snails (Gastropoda: Abyssochrysoidea) from hydrothermal vents	Johnson, SB; Warén, A; Tunnicliffe, V; Van Dover, C; Wheat, CG; Schultz, TF; Vrijenhoek, RC	7	2015	na	"Cryptic species (distinct evolutionary lineages with a common morphological phenotype) frequently occur among the invertebrate taxa inhabiting these habitats (Vrijenhoek, 2009)."	Taxonomic clarification
Too familiar to be questioned? Revisiting the Crassispira cerithina species complex (Gastropoda: Conoidea: Pseudomelatomidae)	Kantor, YI; Stahlschmidt, P; Aznar-Cormano, L; Bouchet, P; Puillandre, N	5	2017	na	"In most cases, molecular analyses—and in particular barcoding studies—point to previously unrecognized species, thus providing a basis for re-evaluation of interspecific and intraspecific variability. Often the newly revealed species can be distinguished based on morphological characters. In contrast, the detection of truly cryptic species that remain indistinguishable by morphological means is …	Taxonomic clarification
Allozyme and morphometric variability in the dogwhelk, Nucella heyseana (Gastropoda : Muricidae) from Russian and Japanese waters: evidence for a single species under different names	Kartavtsev, YP; Zaslavskaya, NI; Svinyna, OV; Kijima, A	4	2006	na	na	Population
Classical and computed tomographic anatomical analyses in a not-so-cryptic Alviniconcha species complex from hydrothermal vents in the SW Pacific	Laming, SR; Hourdez, S; Cambon-Bonavita, MA; Pradillon, F	4	2020	na	na	Taxonomic clarification
Isolation of microsatellite loci for the endangered vermetid gastropod Dendropoma lebeche using Illumina MiSeq next generation sequencing technology	López-Márquez, V; García-Jiménez, R; Calvo, M; Templado, J; Machordom, A	5	2018	na	na	Finding markers
Detection of a highly divergent population structure and identification of a cryptic species in the East Asian dogwhelk Nucella heyseana	Mae, Y; Kanno, M; Kijima, A	3	2013	na	na	Taxonomic clarification
Morphological variation in genetically divergent populations of the common whelk, Buccinum undatum (Gastropoda: Buccinidae), across the North Atlantic	Magnúsdóttir, H; Pálsson, S; Westfall, KM; Jónsson, ZO; Örnólfsdóttir, EB	5	2019a	na	na	Speciation
Revised phylogeography of the common whelk Buccinum undatum (Gastropoda: Buccinidae) across the North Atlantic	Magnúsdóttir, H; Pálsson, S; Westfall, KM; Jónsson, ZO; Goodall, J; Örnólfsdóttir, EB	6	2019b	na	"When individuals of one morphologically defined species are found to be genetically divergent, it could indicate the occurrence of cryptic species (Allmon & Smith, 2011)."	Speciation
Diversity and systematics of philinid snails (Gastropoda: Cephalaspidea) in West Africa with remarks on the biogeography of the region	Malaquias, MAE; Ohnheiser, LT; Oskars, TR; Willassen, E	4	2016	"We use scanning electron microscopy together with a cytochrome c oxidase subunit I molecular phylogeny and molecular species delimitation methods (ABGD and SDP Geneious Plug In) to define species." "To examine the molecular distinctiveness of different morpho-species, we used ABGD (Automatic Barcode Gap Discovery) (Puillandre et al., 2012)" AND Species Delimitation Plugin (SDP)	na	Taxonomic clarification
Linking ecology, morphology, and metabolism: Niche differentiation in sympatric populations of closely related species of the genus Littorina (Neritrema)	Maltseva, AL; Varfolomeeva, MA; Ayanka, RV; Gafarova, ER; Repkin, EA; Pavlova, PA; Shavarda, AL; Mikhailova, NA; Granovitch, AI	9	2021	na	na	Speciation
Cryptic lineages and high population genetic structure in the exploited marine snail Hexaplex trunculus (Gastropoda: Muricidae)	Marzouk, Z; Aurelle, D; Said, K; Chenuil, A	4	2017	na	"The marine environment is considered to be fertile for cryptic speciation (i.e. species that are not distinguishable morphologically), suggesting that marine biodiversity has been underestimated at the species level (Knowlton, 1993; Féral, 2002)."	Population
Geographic clines and stepping-stone patterns detected along the East Pacific Rise in the vetigastropod Lepetodrilus elevatus reflect species crypticism	Matabos, M; Thiebaut, E; Le Guen, D; Sadosky, F; Jollivet, D; Bonhomme, F	6	2008	"Even if criteria to erect new species are diverse, the fact that these lineages can be distinguished from multiple and independent genes, increase our confidence that they correspond to two discrete evolutionary units (Avise and Wollemberg 1997)."	na	Population
A potential species-specific molecular marker suggests interspecific hybridization between sibling species Littorina arcana and L. saxatilis (Mollusca, Caenogastropoda) in natural populations	Mikhailova, NA; Gracheva, YA; Backeljau, T; Granovitch, AI	4	2009	na	na	Finding markers
DNA-barcoding of sympatric species of ectoparasitic gastropods of the genus Cerithiopsis (Mollusca: Gastropoda: Cerithiopsidae) from Croatia	Modica, MV; Mariottini, P; Prkić, J; Oliverio, M	4	2013	na	na	Taxonomic clarification
A Good Compromise: Rapid and Robust Species Proxies for Inventorying Biodiversity Hotspots Using the Terebridae (Gastropoda: Conoidea)	Modica, MV; Puillandre, N; Castelin, M; Zhang, Y; Holford, M	5	2014	na	na	Taxonomic clarification
Do larval types affect genetic connectivity at sea? Testing hypothesis in two sibling marine gastropods with contrasting larval development	Modica, MV; Russini, V; Fassio, G; Oliverio, M	4	2017	na	na	Life history
Prey selection of corallivorous muricids at Koh Tao (Gulf of Thailand) four years after a major coral bleaching event	Moerland, MS; Scott, CM; Hoeksema, BW	3	2016	na	na	Life history
An approach using ddRADseq and machine learning for understanding speciation in Antarctic Antarctophilinidae gastropods	Moles, J; Derkarabetian, S; Schiaparelli, S; Schrödl, M; Troncoso, JS; Wilson, NG; Giribet, G	7	2021	na	na	Speciation
A new Antarctic heterobranch clade is sister to all other Cephalaspidea (Mollusca: Gastropoda)	Moles, J; Wägele, H; Schrödl, M; Avila, C	4	2017	na	na	Taxonomic clarification
Genetic and conchological variation in Littorina sitkana Philippi (Mollusca, Gastropoda) on northern Japanese coasts	Nohara, M	1	1999	na	na	Population
Phylogenetic and mixed Yule-coalescent analyses reveal cryptic lineages within two South American marine snails of the genus Crepipatella (Gastropoda: Calyptraeidae)	Nuñez, JJ; Vejar-Pardo, A; Guzmán, BE; Barriga, EH; Gallardo, CS	5	2012	na	na	Taxonomic clarification
Divergence and molecular variation in common whelk Buccinum undatum (Gastropoda: Buccinidae) in Iceland: a trans-Atlantic comparison	Pálsson, S; Magnúsdóttir, H; Reynisdóttir, S; Jónsson, ZO; Örnólfsdóttir, EB	5	2014	na	na	Speciation
Evaluating the genetic effects of the invasive Ocenebra inornata on the native oyster drill Ocenebra erinacea	Pante, E; Pascal, PY; Becquet, V; Viricel, A; Simon-Bouhet, B; Garcia, P	6	2015	na	na	Speciation
Cryptic species in Gemmuloborsonia (Gastropoda: Conoidea)	Puillandre, N; Cruaud, C; Kantor, YI	3	2010a	"The conventional practice of distinguishing species is to find the gaps in the morphological continuum. Therefore, until discrete differences (at least in some of the parameters) are found, entities are usually not considered as separate species. Prior to use of molecular techniques the status of allopatric forms was, in reality, decided arbitrarily."	"In reality, most recently discovered cryptic species of Gastropoda are forms with superficially similar shells that can usually be reliably distinguished by anatomical characters."	Taxonomic clarification
Loss of planktotrophy and speciation: geographical fragmentation in the deep-water gastropod genus Bathytoma (Gastropoda, Conoidea) in the western Pacific	Puillandre, N; Sysoev, AV; Olivera, BM; Couloux, A; Bouchet, P	5	2010b	"Our species delimitation is based on two criteria derived from the lineage species concept (De Queiroz, 1998; Samadi & Barberousse, 2006): genetic or morphological differences found between individuals are used to delimit clusters of genetically or morphologically similar specimens (Hebert et al., 2003; Sites & Marshall, 2004) and monophyletic genetic clusters (Mallet, 2001; Sites & Marshall, 20…	na	Speciation
Extreme mitochondrial DNA divergence within populations of the deep-sea gastropod Frigidoalvania brychia	Quattro, JM; Chase, MR; Rex, MA; Greig, TW; Etter, RJ	5	2001	na	na	Population
Molecular identification of Cerithiidae (Mollusca: Gastropod) in Hainan island, China	Ran, K; Li, Q; Qi, L; Li, WD; Kong, LF	5	2020	na	na	Taxonomic clarification
Candidate cases of poecilogony in Neogastropoda: implications for the systematics of the genus Raphitoma Bellardi, 1847	Russini, V; Giannuzzi-Savelli, R; Pusateri, F; Prkić, J; Fassio, G; Modica, MV; Oliverio, M	7	2020	"We used an iterative approach to species delimitation (Yeates et al. 2011), where species are considered as hypotheses to be subsequently tested by independent evidences (Puillandre et al. 2009, 2012a, 2014, 2015)."	"further studies confirmed that developmental variability subtended unrecognised cryptic species ...in what has been assumed as the most conservative interpretation"	Life history
Early life history of two closely related gastropods, Rissoa auriscalpium and Rissoa italiensis (Caenogastropoda : Rissoidae)	Russo, GF; Patti, FP	2	2005	na	na	Life history
Allozyme evidence for cryptic speciation in sympatric populations of Nassarius spp. (Mollusca: Gastropoda)	Sanjuan, A; Pérez-Losada, M; Rolán, E	3	1997	"Consequently, and according to the genetic results here presented, it may be concluded that by the Biological Species Concept, N. nitidus and N. reticulatus sensu stricto must be considered as separate species within the study area."	"They may be considered sibling or cryptic species because their 'distinctiveness has been the source of substantial taxonomic debate' (Knowlton, 1993)."	Taxonomic clarification
A three-way contact zone between forms of Patella rustica (Mollusca: Patellidae) in the central Mediterranean Sea	Sá-Pinto, A; Baird, SJE; Pinho, C; Alexandrino, P; Branco, M	5	2010	"To deal with the problem of hybridization, a more practical species’ concept was proposed by Mallet (1995), called the ‘genotypic clustering species’ concept’ (GCSC). GCSC puts the emphasis not on reproductive isolation itself, but on the ability to remain distinct in sympatry. In fact, if two groups of individuals are able to maintain their genetic integrity in sympatry, their genetic, ecologic…	"The morphological similarity of cryptic species may mask very different population histories, habitat requirements, ecological characteristics and physiologies"	Taxonomic clarification
A new species of Novastoa Finlay, 1926 (Mollusca: Gastropoda: Vermetidae) from coral reefs of the Pacific Ocean	Schiaparelli, S; Bieler, R; Golding, RE; Rawlings, TA; Collins, TM	5	2017	na	na	Taxonomic clarification
Phylogeography and shell morphology of the pelagic snail Limacina helicina in the Okhotsk Sea and western North Pacific	Shimizu, K; Noshita, K; Kimoto, K; Sasaki, T	4	2021	na	na	Taxonomic clarification
Morphological and molecular diversity of rissoellids (Mollusca, Gastropoda, Heterobranchia) from the Northwest Pacific island of Hokkaido, Japan	Siadén, LEC; Wakeman, KC; Webb, SC; Hasegawa, K; Kajihara, H	5	2019	"In this study, morphospecies were identified using a contemporary set of morphological characteristics including body color pattern, shell morphology, and radula morphology."	"Admittedly, we were not able to distinguish hidden lineages using those morphological traits alone. To distinguish those “possible” cryptic species might require, perhaps, detailed study of the internal anatomy (e.g. genitalia)."	Taxonomic clarification
Impact of glaciations on genetic diversity of pelagic mollusks: Antarctic Limacina antarctica and Arctic Limacina helicina	Sromek, L; Lasota, R; Wolowicz, M	3	2015	na	na	Speciation
Evidence of a reproductive barrier between two forms of the marine periwinkle Littorina fabalis (Gastropoda)	Tatarenkov, A; Johannesson, K	2	1998	"By adopting the biological species concept, as defined by Mayr (1963), many of us use gene flow estimates to try to define species boundaries."	na	Speciation
Genetic divergence between sibling species Littorina mariae Sacchi and Rastelli and Littorina obtusata (L) (Mollusca, Gastropoda) from the White Sea	Tatarenkov, AN	1	1995a	na	na	Speciation
Genetic heterogeneity in populations of Littorina brevicula (Philippi) (Mollusca, Gastropoda) in the northern part of Peter the Great Bay (Sea of Japan)	Tatarenkov, AN	1	1995b	na	na	Population
Reef building Mediterranean vermetid gastropods: disentangling the Dendropoma petraeum species complex	Templado, J; Richter, A; Calvo, M	3	2016	"once species boundaries were delimited by genetic or developmental data in this difficult group of gastropods, diagnostic morphological characters for each species should be searched for in order to allow a formal description and to facilitate identification, although the International Code of Zoological Nomenclature allows describing and naming species based on molecular data only."	"The remaining two cryptic species from the other areas of the Mediterranean (the southwestern Mediterranean and Ionian-Aegean areas, respectively) are taxonomically new to science and therefore shall be named and described on the basis of diagnostic phenotypic characters. "	Taxonomic clarification
An overview of Australia's temperate marine phylogeography, with new evidence from high-dispersal gastropods	Teske, PR; Sandoval-Castillo, J; Waters, J; Beheregaray, LB	4	2017	na	"Deep genetic divergence in some of the previously studied coastal invertebrates suggests that these could be cryptic species"	Speciation
Developmental and genetic evidence for the existence of three morphologically cryptic species of Crepidula in northern Chile	Véliz, D; Winkler, FM; Guisado, C	3	2003	na	na	Taxonomic clarification
A new species of Crepipatella (Gastropoda: Calyptraeidae) from northern Chile	Veliz, D; Winkler, FM; Guisado, C; Collin, R	4	2012	na	na	Taxonomic clarification
One species, two developmental modes: a case of geographic poecilogony in marine gastropods	Wiggering, B; Neiber, MT; Gebauer, K; Glaubrecht, M	4	2020	na	na	Life history
Speciation and dispersal along continental coastlines and island arcs in the Indo-West Pacific turbinid gastropod genus Lunella	Williams, S; Apte, D; Ozawa, T; Kaligis, F; Nakano, T	5	2011	na	na	Speciation
Unraveling cryptic diversity in the Indo-West Pacific gastropod genus Lunella (Turbinidae) using elliptic Fourier analysis	Williams, ST; Hall, A; Kuklinski, P	3	2012	na	"If it is not possible to identify species morphologically, like other authors (e.g. Collin 2005, Puillandre et al. 2010), we believe that they should still be recognized as distinct entities and given specific status, if genetic divergence is sufficiently high."	Taxonomic clarification
Mitogenomic phylogeny of mud snails of the mostly Atlantic/Mediterranean genus Tritia (Gastropoda: Nassariidae)	Yang, Y; Abalde, S; Afonso, CLM; Tenorio, MJ; Puillandre, N; Templado, J; Zardoya, R	7	2021	na	"notable pairwise divergence between the two T. incrassata specimens from Norway and the Spanish Mediterranean strongly suggests the possibility of the existence of cryptic species that needs to be further confirmed"	Taxonomic clarification
Phylogeography of the marine gastropod Reticunassa festiva complex (Nassariidae) in the coast of China	Yang, Y; Qi, L; Kong, LF; Li, Q	4	2020	na	"Speciation without morphological differentiation may also occur, and, thus, many morphologically delimited species contain cryptic diversity that can be revealed only by using molecular techniques (Knowlton 2000)."	Speciation
Allozyme comparison of 4 littorinid species morphologically similar to Littorina sitkana	Zaslavskaya, NI	1	1995	na	na	Taxonomic clarification
Cryptic diversity of marine gastropod Monodonta labio (Trochidae): did the early Pleistocene glacial isolation and sea surface temperature gradient jointly drive diversification of sister species and/or subspecies in the Northwestern Pacific?	Zhao, D; Li, Q; Kong, LF; Yu, H	4	2017	na	na	Speciation
Pay Attention to the Overlooked Cryptic Diversity in Existing Barcoding Data: the Case of Mollusca with Character-Based DNA Barcoding	Zou, SM; Li, Q	2	2016	na	"Based on the concept of cryptic species revelation of character-based barcoding, these species divided into separate taxonomic groups might be potential cryptic species."	Finding markers
Monophyly, Distance and Character-Based Multigene Barcoding Reveal Extraordinary Cryptic Diversity in Nassarius: A Complex and Dangerous Community	Zou, SM; Li, Q; Kong, LF	3	2012	na	na	Taxonomic clarification

## Sheet: S3 gastropods
Subclass	Family	Nominal species	References	Habitat	Latitudinal zone	Size	Larval development mode	Number of cryptic species identified	Cryptic species level (Chenuil et al., 2019)	Morphology distinguishing cryptic species	Distribution of species in relation to its relatives	Molecular data used	Number of genes used	Molecular analysis methods	Morphological data used	Other data used	Estimated age since divergence (ma)	Evidence for genetic isolation	Degree of genetic distance with its closest related species (data used in parantheses; K2P method unless noted)	Attributed speciation process (Struck et al., 2018)	Post-analysis treatment of the studied taxon by authors	Cryptic species designation by this study
Caenogastropoda	Pisaniidae	Aplus assimilis comb. nov. (part of Aplus dorbignyi species complex)	Aissaoui et al. 2016	shallow	temperate	small	nonplanktotrophic	na	na	na	allopatry	mitochondrial	1	distance + tree	whole description	biogeography, fossils	na	confirmed	na	na	not cryptic	na
Caenogastropoda	Pisaniidae	Aplus dorbignyi (part of Aplus dorbignyi species complex)	Aissaoui et al. 2016	shallow	temperate	small	nonplanktotrophic	na	na	na	both	mitochondrial	1	distance + tree	whole description	biogeography, fossils	na	confirmed	na	na	not cryptic	na
Caenogastropoda	Pisaniidae	Aplus gaillardoti comb. nov. (= Buccinum gaillardoti, part of Aplus dorbignyi species complex)	Aissaoui et al. 2016	shallow	temperate	small	nonplanktotrophic	na	na	na	both	mitochondrial	1	distance + tree	whole description	biogeography, fossils	na	confirmed	na	na	not cryptic	na
Caenogastropoda	Pisaniidae	Aplus nodulosus (part of Aplus dorbignyi species complex)	Aissaoui et al. 2016	shallow	temperate	small	nonplanktotrophic	na	1	na	allopatry	mitochondrial	1	distance + tree	whole description	biogeography, fossils	na	confirmed	na	na	not cryptic	na
Caenogastropoda	Pisaniidae	Aplus scaber (part of Aplus dorbignyi species complex)	Aissaoui et al. 2016	shallow	temperate	small	nonplanktotrophic	na	na	na	both	mitochondrial	1	distance + tree	whole description	biogeography, fossils	na	confirmed	na	na	not cryptic	na
Caenogastropoda	Pisaniidae	Aplus scacchianus (part of Aplus dorbignyi species complex)	Aissaoui et al. 2016	shallow	temperate	small	nonplanktotrophic	na	na	na	both	mitochondrial	1	distance + tree	whole description	biogeography, fossils	na	confirmed	na	na	not cryptic	na
Caenogastropoda	Pisaniidae	Aplus sp. (part of Aplus dorbignyi species complex)	Aissaoui et al. 2016	shallow	temperate	small	nonplanktotrophic	na	3	na	allopatry	mitochondrial	1	distance + tree	whole description	biogeography, fossils	na	confirmed	na	na	reported	species probably not cryptic (based on morphology & genetic data)
Caenogastropoda	Nassariidae	Tritia djerbaensis sp. nov. (part of Tritia cuvierii species complex)	Aissaoui et al. 2017	coastal	temperate	small	nonplanktotrophic	na	na	shell	sympatry	mitochondrial + nucleic	2	distance + tree	shell description	biogeography, life history	na	confirmed	na	na	formally described	cryptic species sensu lato
Caenogastropoda	Nassariidae	Tritia lanceolata comb. nov. (part of Tritia cuvierii species complex)	Aissaoui et al. 2017	coastal	temperate	small	nonplanktotrophic	na	na	na	sympatry	mitochondrial + nucleic	2	distance + tree	shell description	na	na	confirmed	na	na	not cryptic	na
Caenogastropoda	Nassariidae	Tritia corniculum (part of Tritia corniculum species complex)	Aissaoui et al. 2017; Yang et al. 2021	coastal	temperate	small	nonplanktotrophic	na	na	na	both	mitochondrial + nucleic	2 + mitogenome	distance + tree	shell description	biogeography, fossils, habitat, life history	0.1	confirmed	0.6% (mitogenome; uncorrected p distance)	na	not cryptic	na
Caenogastropoda	Nassariidae	Tritia cuvierii agg. (= Nassa ferussaci, part of Tritia cuvierii species complex)	Aissaoui et al. 2017; Yang et al. 2021	coastal	temperate	small	nonplanktotrophic	na	na	na	both	mitochondrial + nucleic	2 + mitogenome	distance + tree	shell description	biogeography, fossils, habitat, life history	5.7	na	12.5% (mitogenome; uncorrected p distance)	na	reported	crypticity cannot be confirmed
Caenogastropoda	Nassariidae	Tritia elongata comb. nov. (part of Tritia corniculum species complex)	Aissaoui et al. 2017; Yang et al. 2021	coastal	temperate	small	nonplanktotrophic	na	na	na	both	mitochondrial + nucleic	2 + mitogenome	distance + tree	shell description	biogeography, fossils, habitat, life history	5.2	na	10.8 - 10.9% (mitogenome; uncorrected p distance)	na	not cryptic	na
Caenogastropoda	Nassariidae	Tritia incrassata	Aissaoui et al. 2017; Yang et al. 2021	coastal	temperate	small	planktotrophic	1	na	na	both	mitochondrial + nucleic	2 + mitogenome	distance + tree	shell description	biogeography, fossils, habitat, life history	0.6	na	18.3 - 18.6% (mitogenome; uncorrected p distance)	na	reported	crypticity cannot be confirmed
Caenogastropoda	Nassariidae	Tritia mutabilis (= Nassarius mutabilis)	Aissaoui et al. 2017; Yang et al. 2021	coastal	temperate	small	nonplanktotrophic	1	1	na	allopatry	mitochondrial + nucleic	2 + mitogenome	distance + tree	shell description	biogeography, fossils, habitat, life history	10.1	na	14.3% (mitogenome; uncorrected p distance)	na	reported	crypticity cannot be confirmed
Caenogastropoda	Nassariidae	Tritia neritea	Aissaoui et al. 2017; Yang et al. 2021	coastal	temperate	small	nonplanktotrophic	na	na	na	allopatry	mitochondrial + nucleic	2 + mitogenome	distance + tree	shell description	biogeography, fossils, habitat, life history	0.5	na	2.3% (mitogenome; uncorrected p distance)	na	not cryptic	na
Caenogastropoda	Nassariidae	Tritia nitida (part of Tritia cuvierii species complex)	Aissaoui et al. 2017; Yang et al. 2021	coastal	temperate	small	planktotrophic	na	na	na	allopatry	mitochondrial + nucleic	2 + mitogenome	distance + tree	shell description	biogeography, fossils, habitat, life history	6	na	10.6% (COI; uncorrected p distance)	na	not cryptic	na
Caenogastropoda	Nassariidae	Tritia pallaryana sp. nov. (part of Tritia corniculum species complex)	Aissaoui et al. 2017; Yang et al. 2021	coastal	temperate	small	nonplanktotrophic	na	na	shell	both	mitochondrial + nucleic	2 + mitogenome	distance + tree	shell description	biogeography, fossils, habitat, life history	0.1	confirmed	0.6% (mitogenome; uncorrected p distance)	na	formally described	cryptic species sensu lato
Caenogastropoda	Nassariidae	Tritia pellucida	Aissaoui et al. 2017; Yang et al. 2021	coastal	temperate	small	nonplanktotrophic	na	na	na	allopatry	mitochondrial + nucleic	2 + mitogenome	distance + tree	shell description	biogeography, fossils, habitat, life history	0.5	na	2.3% (mitogenome; uncorrected p distance)	na	not cryptic	na
Caenogastropoda	Nassariidae	Tritia reticulata (part of Tritia cuvierii species complex)	Aissaoui et al. 2017; Yang et al. 2021	coastal	temperate	small	planktotrophic	na	na	na	allopatry	mitochondrial + nucleic	2 + mitogenome	distance + tree	shell description	biogeography, fossils, habitat, life history	6	na	10.6% (COI; uncorrected p distance)	na	not cryptic	na
Caenogastropoda	Nassariidae	Tritia tenuicosta comb. nov.	Aissaoui et al. 2017; Yang et al. 2021	coastal	temperate	small	nonplanktotrophic	na	na	na	allopatry	mitochondrial + nucleic	2 + mitogenome	distance + tree	shell description	biogeography, fossils, habitat, life history	5.7	confirmed	12.5% (mitogenome; uncorrected p distance)	na	not cryptic	na
Caenogastropoda	Rissoidae	Cingula trifasciata	Baptista et al. 2021	coastal	temperate	small	nonplanktotrophic	1	3	na	allopatry	mitochondrial + microsatellites	1 + microsatellites	distance + tree + pop	na	biogeography	na	confirmed	3.6 - 5% (COI)	na	reported	species probably not cryptic (based on morphology & genetic data)
Caenogastropoda	Trochidae	Gibbula adansonii	Barco et al. 2013a	shallow	temperate	small	nonplanktotrophic	1	na	na	na	mitochondrial	1	distance + tree	na	na	na	na	8.5% (COI)	na	reported	crypticity cannot be confirmed
Caenogastropoda	Trochidae	Gibbula adriatica	Barco et al. 2013a	shallow	temperate	small	nonplanktotrophic	na	na	na	na	mitochondrial	1	distance + tree	na	na	na	na	8.5% (COI)	na	not cryptic	na
Caenogastropoda	Trochidae	Gibbula ardens	Barco et al. 2013a	shallow	temperate	small	nonplanktotrophic	na	na	na	na	mitochondrial	1	distance + tree	na	na	na	na	15.9% (COI)	na	not cryptic	na
Caenogastropoda	Trochidae	Gibbula divaricata	Barco et al. 2013a	shallow	temperate	small	nonplanktotrophic	na	na	na	na	mitochondrial	1	distance + tree	na	na	na	confirmed	4.3% (COI)	na	not cryptic	na
Caenogastropoda	Trochidae	Gibbula fanulum	Barco et al. 2013a	shallow	temperate	small	nonplanktotrophic	na	na	na	na	mitochondrial	1	distance + tree	na	na	na	na	15.9% (COI)	na	not cryptic	na
Caenogastropoda	Trochidae	Gibbula nebulosa	Barco et al. 2013a	shallow	temperate	small	nonplanktotrophic	na	na	na	na	mitochondrial	1	distance + tree	na	na	na	confirmed	9.7% (COI)	na	not cryptic	na
Caenogastropoda	Trochidae	Gibbula nivosa	Barco et al. 2013a	shallow	temperate	small	nonplanktotrophic	na	na	na	na	mitochondrial	1	distance + tree	na	na	na	confirmed	16.1 - 17.6% (COI)	na	not cryptic	na
Caenogastropoda	Trochidae	Gibbula rarilineata	Barco et al. 2013a	shallow	temperate	small	nonplanktotrophic	1	na	na	na	mitochondrial	1	distance + tree	na	na	na	na	8.7 - 9.7% (COI)	na	reported	crypticity cannot be confirmed
Caenogastropoda	Trochidae	Gibbula turbinoides	Barco et al. 2013a	shallow	temperate	small	nonplanktotrophic	na	na	na	na	mitochondrial	1	distance + tree	na	na	na	na	15.9% (COI)	na	not cryptic	na
Caenogastropoda	Trochidae	Gibbula umbilicalis	Barco et al. 2013a	shallow	temperate	small	nonplanktotrophic	na	na	na	na	mitochondrial	1	distance + tree	na	na	na	na	8.7% (COI)	na	not cryptic	na
Caenogastropoda	Trochidae	Gibbula umbilicaris	Barco et al. 2013a	shallow	temperate	small	nonplanktotrophic	na	na	na	na	mitochondrial	1	distance + tree	na	na	na	na	9.7% (COI)	na	not cryptic	na
Caenogastropoda	Trochidae	Gibbula varia	Barco et al. 2013a	shallow	temperate	small	nonplanktotrophic	na	na	na	na	mitochondrial	1	distance + tree	na	na	na	na	4.3% (COI)	na	not cryptic	na
Caenogastropoda	Muricidae	Ocenebrina edwardsii species complex	Barco et al. 2013b	coastal	temperate	small	nonplanktotrophic	3 or 7	1	na	both	mitochondrial + nucleic	3	distance + tree + pop	na	biogeography	Quaternary	na	1.4 - 2.6% (COI)	na	reported	crypticity cannot be confirmed
Caenogastropoda	Vermetidae	Dendropoma anguliferum (part of Dendropoma petraeum species complex) LEVANTINE CLADE	Calvo et al. 2009; López-Márquez et al. 2018	coastal	temperate	small	nonplanktotrophic	na	na	na	allopatry	mitochondrial + nucleic + microsatellites	5 + microsatellites	distance + tree + pop	na	biogeography, ecology, life history	10 - 4.5	na	14.21 - 15.25% (COI), 10.44 - 11.36% (16S)	stasis	not cryptic	na
Caenogastropoda	Vermetidae	Dendropoma cristatum (= Dendropoma petraeum part of Demdropoma petraeum species complex) CENTRAL CLADE (+ UNNAMED IONIAN-AEGIAN CLADE)	Calvo et al. 2009; Templado et al. 2016; López-Márquez et al. 2018	coastal	temperate	small	nonplanktotrophic	1	na	na	allopatry	mitochondrial + nucleic + microsatellites	5 + microsatellites	distance + tree + pop	whole description	biogeography, ecology, life history	10 - 4.5	confirmed	13.5 - 15.0% (COI), 8.78 - 10.06% (16S)	stasis	reported	putative cryptic species (based on genetic data)
Caenogastropoda	Vermetidae	Dendropoma lebeche sp. nov. (part of Dendropoma petraeum species complex) WEST MED CLADE	Calvo et al. 2009; Templado et al. 2016; López-Márquez et al. 2018	coastal	temperate	small	nonplanktotrophic	na	na	both	allopatry	mitochondrial + nucleic + microsatellites	5 + microsatellites	distance + tree + pop	whole description	biogeography, ecology, life history	10 - 4.5	confirmed	13.5 - 15.0% (COI), 8.78 - 10.06% (16S)	stasis	formally described	cryptic species sensu lato
Caenogastropoda	Volutidae	Alcithoe aillaudorum	Castelin et al. 2010	deep	tropical	medium	nonplanktotrophic	1	1	na	allopatry	mitochondrial + nucleic	2	distance + tree + pop	na	biogeography, depth, life history	na	confirmed	2% (COI)	recent divergence	reported	putative cryptic species (based on genetic data)
Caenogastropoda	Buccinidae	Cancellopollia gracilis	Castelin et al. 2010	deep	tropical	small	nonplanktotrophic	1	3	na	allopatry	mitochondrial + nucleic	2	distance + tree + pop	na	biogeography, depth, life history	na	confirmed	4 - 7% (COI)	na	reported	species probably not cryptic (based on morphology & genetic data)
Caenogastropoda	Muricidae	Chicoreus boucheti	Castelin et al. 2010	deep	tropical	medium	nonplanktotrophic	na	na	na	both	mitochondrial + nucleic	2	distance + tree + pop	na	biogeography, depth, life history	na	confirmed	>4% (COI)	na	not cryptic	na
Caenogastropoda	Muricidae	Chicoreus subpalmatus	Castelin et al. 2010	deep	tropical	medium	nonplanktotrophic	na	na	na	both	mitochondrial + nucleic	2	distance + tree + pop	na	biogeography, depth, life history	na	confirmed	>4% (COI)	na	not cryptic	na
Caenogastropoda	Buccinidae	Nassaria sp.	Castelin et al. 2010	deep	tropical	small	nonplanktotrophic	na	na	na	allopatry	mitochondrial + nucleic	2	distance + tree + pop	na	biogeography, depth, life history	na	confirmed	na	na	not cryptic	na
Caenogastropoda	Ranellidae	Sassia remensa	Castelin et al. 2010	deep	tropical	medium	planktotrophic	na	na	na	allopatry	mitochondrial + nucleic	2	distance + tree + pop	na	biogeography, depth, life history	na	na	na	na	not cryptic	na
Caenogastropoda	Bursidae	Bursa fijiensis	Castelin et al. 2012	deep	tropical	medium	planktotrophic	na	na	na	sympatry	mitochondrial + nucleic	4	distance + tree + pop	na	biogeography, depth, fossils	4.6	confirmed	2.1 - 3.2% (COI)	recent divergence	not cryptic	na
Caenogastropoda	Bursidae	Bursa latitudo	Castelin et al. 2012	deep	tropical	medium	planktotrophic	na	na	na	sympatry	mitochondrial + nucleic	4	distance + tree + pop	na	biogeography, depth, fossils	23.5	confirmed	na	na	not cryptic	na
Caenogastropoda	Bursidae	Bursa quirihorai	Castelin et al. 2012	deep	tropical	medium	planktotrophic	na	na	na	sympatry	mitochondrial + nucleic	4	distance + tree + pop	na	biogeography, depth, fossils	4.6	confirmed	2.1 - 3.2% (COI)	recent divergence	not cryptic	na
Heterobranchia	Cylichnidae	Cylichna alba	Chaban et al. 2019a	deep	temperate	small	planktotrophic***	na	na	na	na	mitochondrial + nucleic	4	distance + tree	na	biogeography	na	confirmed	na	na	not cryptic	na
Heterobranchia	Cylichnidae	Cylichna sp. A	Chaban et al. 2019a	deep	temperate	small	planktotrophic***	na	na	na	na	mitochondrial + nucleic	4	distance + tree	na	biogeography	na	confirmed	na	na	not cryptic	na
Heterobranchia	Cylichnidae	Cylichna sp. B	Chaban et al. 2019a	deep	temperate	small	planktotrophic***	na	na	na	na	mitochondrial + nucleic	4	distance + tree	na	biogeography	na	confirmed	na	na	not cryptic	na
Heterobranchia	Cylichnidae	Cylichna sp. C	Chaban et al. 2019a	deep	temperate	small	planktotrophic***	na	na	na	na	mitochondrial + nucleic	4	distance + tree	na	biogeography	na	confirmed	na	na	not cryptic	na
Heterobranchia	Cylichnidae	Cylichna sp. D	Chaban et al. 2019a	deep	temperate	small	planktotrophic***	na	na	na	na	mitochondrial + nucleic	4	distance + tree	na	biogeography	na	confirmed	na	na	not cryptic	na
Heterobranchia	Cylichnidae	Cylichna sp. E	Chaban et al. 2019a	deep	temperate	small	planktotrophic***	na	na	na	na	mitochondrial + nucleic	4	distance + tree	na	biogeography	na	confirmed	na	na	not cryptic	na
Heterobranchia	Cylichnidae	Cylichna sp. F	Chaban et al. 2019a	deep	temperate	small	planktotrophic***	na	na	na	na	mitochondrial + nucleic	4	distance + tree	na	biogeography	na	confirmed	na	na	not cryptic	na
Heterobranchia	Cylichnidae	Cylichna sp. G	Chaban et al. 2019a	deep	temperate	small	planktotrophic***	na	na	na	na	mitochondrial + nucleic	4	distance + tree	na	biogeography	na	confirmed	na	na	not cryptic	na
Heterobranchia	Cylichnidae	Cylichna sp. H	Chaban et al. 2019a	deep	temperate	small	planktotrophic***	na	na	na	na	mitochondrial + nucleic	4	distance + tree	na	biogeography	na	confirmed	na	na	not cryptic	na
Heterobranchia	Philinidae	Globophiline sp. 1	Chaban et al. 2019a	deep	temperate	small	planktotrophic***	na	na	na	na	mitochondrial + nucleic	4	distance + tree	na	biogeography	na	confirmed	na	na	not cryptic	na
Heterobranchia	Philinidae	Philine argentata	Chaban et al. 2019a	deep	temperate	small	planktotrophic**	na	na	na	na	mitochondrial + nucleic	4	distance + tree	na	biogeography	na	confirmed	na	na	not cryptic	na
Heterobranchia	Philinidae	Philine japonica	Chaban et al. 2019a	deep	temperate	small	planktotrophic**	na	na	na	na	mitochondrial + nucleic	4	distance + tree	na	biogeography	na	confirmed	na	na	not cryptic	na
Heterobranchia	Philinidae	Philine scalpta	Chaban et al. 2019a	deep	temperate	small	planktotrophic**	na	na	na	na	mitochondrial + nucleic	4	distance + tree	na	biogeography	na	confirmed	na	na	not cryptic	na
Heterobranchia	Philinidae	Praephiline finmarchia	Chaban et al. 2019a	deep	temperate	small	planktotrophic***	na	na	na	na	mitochondrial + nucleic	4	distance + tree	na	biogeography	na	confirmed	na	na	not cryptic	na
Heterobranchia	Retusidae	Retusa operculata	Chaban et al. 2019a	deep	temperate	small	planktotrophic**	na	na	na	na	mitochondrial + nucleic	4	distance + tree	na	biogeography	na	confirmed	na	na	not cryptic	na
Heterobranchia	Retusidae	Retusa pertunuis	Chaban et al. 2019a	deep	temperate	small	planktotrophic**	na	na	na	na	mitochondrial + nucleic	4	distance + tree	na	biogeography	na	confirmed	na	na	not cryptic	na
Heterobranchia	Laonidae	Retusophiline sp. A	Chaban et al. 2019a	deep	temperate	small	planktotrophic***	na	na	na	na	mitochondrial + nucleic	4	distance + tree	na	biogeography	na	confirmed	na	na	not cryptic	na
Heterobranchia	Philinidae	Spiraphiline hadalis sp. nov. (=S. sp. 1)	Chaban et al. 2019a	deep	temperate	small	planktotrophic***	na	na	internal	allopatry	mitochondrial + nucleic	4	distance + tree	whole description	biogeography	na	confirmed	2.9 - 4.1% (COI)	na	formally described	cryptic species sensu lato
Heterobranchia	Philinidae	Spiraphiline kurilokamchatica sp. nov. (=S. sp. 2)	Chaban et al. 2019a	deep	temperate	small	planktotrophic***	na	na	both	allopatry	mitochondrial + nucleic	4	distance + tree	whole description	biogeography	na	confirmed	2.9 - 4.1% (COI)	na	formally described	cryptic species sensu lato
Heterobranchia	Philinidae	Spiraphiline okhotensis sp. nov.	Chaban et al. 2019a	deep	temperate	small	planktotrophic***	na	na	shell	na	mitochondrial + nucleic	4	distance + tree	whole description	biogeography	na	confirmed	7.4 - 9.4% (COI)	na	formally described	cryptic species sensu lato
Heterobranchia	Philinidae	Spiraphiline sp. A (= S. sp. 3)	Chaban et al. 2019a	deep	temperate	small	planktotrophic***	na	1	na	sympatry	mitochondrial + nucleic	4	distance + tree	na	biogeography	na	confirmed	6.7% (COI)	na	not cryptic	na
Heterobranchia	Philinidae	Spiraphiline sp. B (=S. sp. 4)	Chaban et al. 2019a	deep	temperate	small	planktotrophic***	na	na	na	na	mitochondrial + nucleic	4	distance + tree	na	biogeography	na	confirmed	5.7% (COI)	na	not cryptic	na
Heterobranchia	Philinidae	Spiraphiline sp. C (= S. sp. 6)	Chaban et al. 2019a	deep	temperate	small	planktotrophic***	na	na	na	na	mitochondrial + nucleic	4	distance + tree	na	biogeography	na	confirmed	6.8 - 7.2% (COI)	na	not cryptic	na
Heterobranchia	Philinidae	Spiraphiline sp. D (=S. sp. 7)	Chaban et al. 2019a	deep	temperate	small	planktotrophic***	na	na	na	na	mitochondrial + nucleic	4	distance + tree	na	biogeography	na	confirmed	7.4 - 9.4% (COI)	na	not cryptic	na
Heterobranchia	Philinidae	Yokoyamaia ornatissima	Chaban et al. 2019a	deep	temperate	small	planktotrophic***	na	na	na	na	mitochondrial + nucleic	4	distance + tree	na	biogeography	na	confirmed	na	na	not cryptic	na
Heterobranchia	Scaphandridae	Scaphander grandis comb. nov. (= Meloscaphander grandis)	Chaban et al. 2019b	deep	temperate	small	planktotrophic***	na	na	na	allopatry	mitochondrial + nucleic	3	distance + tree	whole description	biogeography	na	na	5.4% (COI)	na	not cryptic	na
Caenogastropoda	Calyptraeidae	Crepidula atrasolea (part of Crepidula plana species complex)	Collin 2001	coastal	temperate	medium	nonplanktotrophic	na	na	na	both	mitochondrial	1	tree + population	na	biogeography, life history	na	na	na	na	not cryptic	na
Caenogastropoda	Calyptraeidae	Crepidula convexa	Collin 2001	coastal	temperate	small	nonplanktotrophic	1	na	na	allopatry	mitochondrial	1	tree + population	na	biogeography, life history	na	confirmed	0 - 0.03% (COI)	na	reported	putative cryptic species (based on genetic data)
Caenogastropoda	Calyptraeidae	Crepidula depressa (part of Crepidula plana species complex)	Collin 2001	coastal	temperate	medium	planktotrophic	1	na	na	both	mitochondrial	1	tree + pop	na	biogeography, life history	na	na	na	na	reported	crypticity cannot be confirmed
Caenogastropoda	Calyptraeidae	Crepidula fornicata	Collin 2001	coastal	temperate	medium	planktotrophic	1	na	na	sympatry	mitochondrial	1	tree + pop	na	biogeography, life history	na	na	2% (COI)	na	reported	crypticity cannot be confirmed
Caenogastropoda	Calyptraeidae	Crepidula plana (part of Crepidula plana species complex)	Collin 2001	coastal	temperate	medium	planktotrophic	na	na	na	both	mitochondrial	1	tree + population	na	biogeography, life history	na	na	na	na	not cryptic	na
Caenogastropoda	Muricidae	Nucella lima	Cox et al. 2014	coastal	temperate	medium	nonplanktotrophic	1	na	na	both	mitochondrial + nucleic	3	tree + pop	na	biogeography, fossils	0.6	confirmed	na	na	reported	putative cryptic species (based on genetic data)
Caenogastropoda	Muricidae	Stramonita brasiliensis	De Biasi et al. 2016	coastal	tropical	medium	planktotrophic*	na	na	na	sympatry	mitochondrial	2	distance + tree	na	biogeography	na	na	5% (COI)	na	not cryptic	na
Caenogastropoda	Muricidae	Stramonita haemastoma species complex	De Biasi et al. 2016; Ayari et al. 2017	coastal	temperate, tropical	medium	planktotrophic*	1	na	na	both	microsatellites + mitochondrial	2	distance + tree + pop	na	biogeography	na	na	9% (COI)	na	reported	crypticity cannot be confirmed
Caenogastropoda	Turritellidae	Maoricolpus roseus (M. roseus roseus, M. roseus manukauensis)	Donald & Spencer 2015	coastal	temperate	large	planktotrophic	na	na	na	allopatry	mitochondrial + nucleic	4	distance + tree	na	biogeography	na	na	0.26% (16S), 0.6% (COI)	recent divergence	not cryptic	na
Caenogastropoda	Conidae	Conus ceylanensis (part of Conus sponsalis species complex)	Duda et al. 2008	shallow	tropical	medium	planktotrophic**	na	na	na	sympatry	mitochondrial + nucleic	3	distance + tree	shell description	biogeography	na	na	1.58 - 1.88% (COI)	na	reported	crypticity cannot be confirmed
Caenogastropoda	Conidae	Conus musicus (part of Conus sponsalis species complex)	Duda et al. 2008	shallow	tropical	medium	planktotrophic**	na	na	na	sympatry	mitochondrial + nucleic	3	distance + tree	shell description	biogeography	na	na	2.01% (COI)	na	reported	crypticity cannot be confirmed
Caenogastropoda	Conidae	Conus nanus (part of Conus sponsalis species complex)	Duda et al. 2008	shallow	tropical	medium	planktotrophic**	2	3	na	sympatry	mitochondrial + nucleic	3	distance + tree	shell description	biogeography	na	na	4.21 - 4.77% (COI)	na	reported	species probably not cryptic (based on morphology)
Caenogastropoda	Conidae	Conus nux (part of Conus sponsalis species complex)	Duda et al. 2008	shallow	tropical	medium	planktotrophic**	na	na	na	allopatry	mitochondrial + nucleic	3	distance + tree	shell description	biogeography	na	confirmed	1.73 - 4.43% (COI)	na	not cryptic	na
Caenogastropoda	Conidae	Conus parvatus (part of Conus sponsalis species complex)	Duda et al. 2008	shallow	tropical	medium	planktotrophic**	na	na	na	sympatry	mitochondrial + nucleic	3	distance + tree	shell description	biogeography	na	na	na	na	reported	crypticity cannot be confirmed
Caenogastropoda	Conidae	Conus sponsalis (part of Conus sponsalis species complex)	Duda et al. 2008	shallow	tropical	medium	planktotrophic**	1	1	na	sympatry	mitochondrial + nucleic	3	distance + tree	shell description	biogeography	na	confirmed	11.32% (COI)	na	reported	putative cryptic species (based on genetic data)
Caenogastropoda	Conidae	Conus ebraeus	Duda et al. 2009	coastal	tropical	medium	planktotrophic*	1	na	na	sympatry	mitochondrial	1	distance + pop	morphometrics, whole description	biogeography, ecology, habitat	na	na	4.4 - 7.3% (COI)	na	not cryptic	na
Caenogastropoda	Conidae	Conus judaeus	Duda et al. 2009	coastal	tropical	medium	planktotrophic**	na	na	na	sympatry	mitochondrial	1	distance + pop	morphometrics, whole description	biogeography, ecology, habitat	na	na	4.4 - 7.3% (COI)	na	not cryptic	na
Caenogastropoda	Caecidae	Caecum cf. clathratum	Egger et al. 2020	shallow	tropical	small	planktotrophic**	na	na	na	na	mitochondrial + nucleic	3	distance + tree + pop	shell description	biogeography, life history	na	na	na	na	reported	crypticity cannot be confirmed
Caenogastropoda	Caecidae	Caecum cf. corrugulatum	Egger et al. 2020	shallow	tropical	small	planktotrophic**	na	na	na	na	mitochondrial + nucleic	3	distance + tree + pop	shell description	biogeography, life history	na	na	na	na	not cryptic	na
Caenogastropoda	Caecidae	Caecum cf. semilaeve	Egger et al. 2020	shallow	tropical	small	planktotrophic**	na	na	na	na	mitochondrial + nucleic	3	distance + tree + pop	shell description	biogeography, life history	na	na	na	na	reported	crypticity cannot be confirmed
Caenogastropoda	Caecidae	Caecum cf. strangulatum	Egger et al. 2020	shallow	tropical	small	planktotrophic**	na	na	na	na	mitochondrial + nucleic	3	distance + tree + pop	shell description	biogeography, life history	na	na	na	na	reported	crypticity cannot be confirmed
Caenogastropoda	Caecidae	Caecum cf. teres	Egger et al. 2020	shallow	tropical	small	planktotrophic**	na	na	na	na	mitochondrial + nucleic	3	distance + tree + pop	shell description	biogeography, life history	na	na	na	na	reported	crypticity cannot be confirmed
Caenogastropoda	Caecidae	Caecum cooperi	Egger et al. 2020	shallow	tropical	small	planktotrophic**	na	na	na	na	mitochondrial + nucleic	3	distance + tree + pop	shell description	biogeography, life history	na	na	na	na	not cryptic	na
Caenogastropoda	Caecidae	Caecum debile	Egger et al. 2020	shallow	tropical	small	planktotrophic**	na	na	na	na	mitochondrial + nucleic	3	distance + tree + pop	shell description	biogeography, life history	na	na	na	na	reported	crypticity cannot be confirmed
Caenogastropoda	Caecidae	Caecum donmoorei	Egger et al. 2020	shallow	tropical	small	planktotrophic**	na	na	na	na	mitochondrial + nucleic	3	distance + tree + pop	shell description	biogeography, life history	na	na	na	na	not cryptic	na
Caenogastropoda	Caecidae	Caecum glabrum species complex	Egger et al. 2020	shallow	tropical	small	planktotrophic*	4	na	na	na	mitochondrial + nucleic	3	distance + tree + pop	shell description	biogeography, life history	na	na	na	na	reported	crypticity cannot be confirmed
Caenogastropoda	Caecidae	Caecum heptagonum	Egger et al. 2020	shallow	tropical	small	planktotrophic**	na	na	na	na	mitochondrial + nucleic	3	distance + tree + pop	shell description	biogeography, life history	na	na	na	na	not cryptic	na
Caenogastropoda	Caecidae	Caecum imbricatum	Egger et al. 2020	shallow	tropical	small	planktotrophic**	na	na	na	na	mitochondrial + nucleic	3	distance + tree + pop	shell description	biogeography, life history	na	na	na	na	not cryptic	na
Caenogastropoda	Caecidae	Caecum invisible sp. nov.	Egger et al. 2020	shallow	tropical	small	planktotrophic**	na	1	none	na	mitochondrial + nucleic	3	distance + tree + pop	shell description	biogeography, life history	na	na	na	na	formally described (based on molecular difference)	cryptic species sensu stricto
Caenogastropoda	Caecidae	Caecum pulchellum	Egger et al. 2020	shallow	tropical	small	planktotrophic**	na	na	na	na	mitochondrial + nucleic	3	distance + tree + pop	shell description	biogeography, life history	na	na	na	na	not cryptic	na
Caenogastropoda	Caecidae	Caecum regulare	Egger et al. 2020	shallow	tropical	small	planktotrophic**	na	na	na	na	mitochondrial + nucleic	3	distance + tree + pop	shell description	biogeography, life history	na	na	na	na	reported	crypticity cannot be confirmed
Caenogastropoda	Caecidae	Caecum striatum	Egger et al. 2020	shallow	tropical	small	planktotrophic**	na	na	na	na	mitochondrial + nucleic	3	distance + tree + pop	shell description	biogeography, life history	na	na	na	na	not cryptic	na
Caenogastropoda	Caecidae	Meioceras cubitatum	Egger et al. 2020	shallow	tropical	small	planktotrophic***	na	na	na	na	mitochondrial + nucleic	3	distance + tree + pop	shell description	biogeography, life history	na	na	na	na	not cryptic	na
Caenogastropoda	Caecidae	Meioceras nitidium	Egger et al. 2020	shallow	tropical	small	planktotrophic***	na	na	na	na	mitochondrial + nucleic	3	distance + tree + pop	shell description	biogeography, life history	na	na	na	na	reported	crypticity cannot be confirmed
Caenogastropoda	Cerithiidae	Cerithium alucastrum	Evangelisti et al. 2016	shallow	temperate	large	planktotrophic	na	na	na	both	mitochondrial	2	distance + tree + pop	shell description	habitat, life history	na	na	na	na	not cryptic	na
Caenogastropoda	Cerithiidae	Cerithium lividulum	Evangelisti et al. 2016	shallow	temperate	small	nonplanktotrophic	na	na	na	both	mitochondrial	2	distance + tree + pop	shell description	habitat, life history	na	na	na	na	not cryptic	na
Caenogastropoda	Cerithiidae	Cerithium protractum	Evangelisti et al. 2016	shallow	temperate	medium	unknown	na	na	na	both	mitochondrial	2	distance + tree + pop	shell description	habitat, life history	na	na	na	na	not cryptic	na
Caenogastropoda	Cerithiidae	Cerithium renovatum	Evangelisti et al. 2016	shallow	temperate	small	nonplanktotrophic	1	na	na	both	mitochondrial	2	distance + tree + pop	shell description	habitat, life history	na	na	na	na	reported	crypticity cannot be confirmed
Caenogastropoda	Cerithiidae	Cerithium repandum	Evangelisti et al. 2016	shallow	temperate	medium	nonplanktotrophic	na	na	na	na	mitochondrial	2	distance + tree + pop	shell description	habitat, life history	na	na	na	na	not cryptic	na
Caenogastropoda	Cerithiidae	Cerithium vulgatum	Evangelisti et al. 2016	shallow	temperate	medium	planktotrophic	na	na	na	both	mitochondrial	2	distance + tree + pop	shell description	habitat, life history	na	na	na	na	not cryptic	na
Heterobranchia	Aplustridae	Micromelo barbarae sp. nov. (part of Micromelo undatus species complex)	Feliciano et al. 2021	shallow	tropical/subtropical	medium	planktotrophic**	na	na	both	sympatry	mitochondrial + nucleic	3	distance + tree + pop	whole description	biogeography	na	confirmed	na	na	formally described	cryptic species sensu lato
Heterobranchia	Aplustridae	Micromelo guamensis (part of Micromelo undatus species complex)	Feliciano et al. 2021	shallow	tropical, subtropical	medium	planktotrophic**	na	na	na	sympatry	mitochondrial + nucleic	3	distance + tree + pop	whole description	biogeography	na	confirmed	na	na	not cryptic	na
Heterobranchia	Aplustridae	Micromelo scriptus (part of Micromelo undatus species complex)	Feliciano et al. 2021	shallow	tropical, subtropical	medium	planktotrophic**	na	na	na	sympatry	mitochondrial + nucleic	3	distance + tree + pop	whole description	biogeography	na	confirmed	na	na	not cryptic	na
Heterobranchia	Aplustridae	Micromelo undatus (part of Micromelo undatus species complex)	Feliciano et al. 2021	shallow	tropical, subtropical	medium	planktotrophic**	na	na	na	sympatry	mitochondrial + nucleic	3	distance + tree + pop	whole description	biogeography	na	confirmed	na	na	not cryptic	na
Caenogastropoda	Triphoridae	Marshallora cf. modesta (part of Marshallora nigrocincta species complex)	Fernandes et al. 2021	shallow	temperate	small	planktotrophic**	1	3	na	allopatry	mitochondrial + nucleic	3	distance + tree + pop	whole description	biogeography, fossils	na	confirmed	6.3 - 6.9% (COI), 2.9 - 3.1% (16S)	stasis	reported	species probably not cryptic (based on morphology & genetic data)
Caenogastropoda	Triphoridae	Marshallora nigrocincta (part of Marshallora nigrocincta species complex)	Fernandes et al. 2021	shallow	temperate	small	planktotrophic**	na	na	na	allopatry	mitochondrial + nucleic	3	distance + tree + pop	whole description	biogeography, fossils	na	confirmed	7.8 - 8.6% (COI), 1.6- 1.8% (16S)	stasis	not cryptic	na
Caenogastropoda	Triphoridae	Marshallora sp. A (part of Marshallora nigrocincta species complex)	Fernandes et al. 2021	shallow	temperate	small	planktotrophic**	na	na	na	both	mitochondrial + nucleic	3	distance + tree + pop	whole description	biogeography, fossils	na	confirmed	8.6 - 10.7% (COI), 3.1 - 4.5% (16S)	stasis	reported	putative cryptic species (based on genetic data)
Caenogastropoda	Triphoridae	Marshallora sp. B (part of Marshallora nigrocincta species complex)	Fernandes et al. 2021	shallow	temperate	small	planktotrophic**	na	na	na	both	mitochondrial + nucleic	3	distance + tree + pop	whole description	biogeography, fossils	na	confirmed	10.7 - 12.7% (COI), 3.5 - 5.1% (16S)	stasis	reported	putative cryptic species (based on genetic data)
Caenogastropoda	Triphoridae	Marshallora sp. C (part of Marshallora nigrocincta species complex)	Fernandes et al. 2021	shallow	temperate	small	planktotrophic**	na	na	na	sympatry	mitochondrial + nucleic	3	distance + tree + pop	whole description	biogeography, fossils	na	confirmed	7.8 - 8.6% (COI), 1.6- 1.8% (16S)	stasis	reported	putative cryptic species (based on genetic data)
Heterobranchia	Siphonariidae	Siphonaria naufragum (part of Siphonaria pectinata species complex)	Giribet & Kawauchi 2016	coastal	tropical/subtropical	small	planktotrophic**	na	na	na	allopatry	mitochondrial + nucleic	3	tree + pop	na	biogeography	na	confirmed	na	na	not cryptic	na
Heterobranchia	Siphonariidae	Siphonaria pectinata (part of Siphonaria pectinata species complex)	Giribet & Kawauchi 2016	coastal	tropical/subtropical	small	planktotrophic*	na	na	na	allopatry	mitochondrial + nucleic	3	tree + pop	na	biogeography	na	confirmed	na	na	not cryptic	na
Heterobranchia	Siphonariidae	Siphonaria placentula (part of Siphonaria pectinata species complex)	Giribet & Kawauchi 2016	coastal	tropical/subtropical	small	planktotrophic**	na	na	na	allopatry	mitochondrial + nucleic	3	tree + pop	na	biogeography	na	confirmed	na	na	not cryptic	na
Heterobranchia	Siphonariidae	Siphonaria fuegiensis	González-Wevar et al. 2018	coastal	polar	small	nonplanktotrophic	na	na	na	both	mitochondrial + nucleic	3	tree + pop	na	biogeography, life history	na	na	na	na	not cryptic	na
Heterobranchia	Siphonariidae	Siphonaria lateralis	González-Wevar et al. 2018	coastal	polar	small	nonplanktotrophic	na	na	na	both	mitochondrial + nucleic	3	tree + pop	na	biogeography, life history	4	na	na	na	not cryptic	na
Caenogastropoda	Nassariidae	Nassarius corniculus	Iannotta et al. 2009	coastal	temperate	small	nonplanktotrophic	1	3	na	allopatry	mitochondrial	1	tree + pop	whole description	biogeography, ecology	post Pleistocene	confirmed	na	na	reported	species probably not cryptic (based on morphology & genetic data)
Caenogastropoda	Atlantidae	Atlanta cf. inclinata	Jennings et al. 2010	planktonic	temperate	small	planktotrophic**	na	3	na	allopatry	mitochondrial	1	distance + tree	na	biogeography	na	na	na	na	reported	species probably not cryptic (based on morphology)
Caenogastropoda	Atlantidae	Atlanta gaudichaudi	Jennings et al. 2010	planktonic	temperate	small	planktotrophic**	na	na	na	sympatry	mitochondrial	1	distance + tree	na	biogeography	na	na	na	na	not cryptic	na
Caenogastropoda	Atlantidae	Atlanta inclinata	Jennings et al. 2010	planktonic	subtropical, temperate	small	planktotrophic**	na	na	na	allopatry	mitochondrial	1	distance + tree	na	biogeography	na	na	na	na	not cryptic	na
Caenogastropoda	Atlantidae	Atlanta peronii	Jennings et al. 2010	planktonic	temperate	small	planktotrophic**	na	na	na	allopatry	mitochondrial	1	distance + tree	na	biogeography	na	na	na	na	not cryptic	na
Caenogastropoda	Atlantidae	Atlanta sp.	Jennings et al. 2010	planktonic	temperate	small	planktotrophic**	na	na	na	sympatry	mitochondrial	1	distance + tree	na	biogeography	na	na	na	na	not cryptic	na
Heterobranchia	Cavoliniidae	Cavolinia gibbosa	Jennings et al. 2010	planktonic	temperate	small	planktotrophic**	na	na	na	sympatry	mitochondrial	1	distance + tree	na	biogeography	na	na	na	na	not cryptic	na
Heterobranchia	Cavoliniidae	Cavolinia globulosa	Jennings et al. 2010	planktonic	temperate	small	planktotrophic**	na	na	na	sympatry	mitochondrial	1	distance + tree	na	biogeography	na	na	na	na	not cryptic	na
Heterobranchia	Cavoliniidae	Cavolinia longirostris	Jennings et al. 2010	planktonic	temperate	small	planktotrophic**	na	na	na	both	mitochondrial	1	distance + tree	na	biogeography	na	na	na	na	not cryptic	na
Heterobranchia	Cavoliniidae	Cavolinia tridentata atlantica	Jennings et al. 2010	planktonic	polar	small	planktotrophic**	na	na	na	allopatry	mitochondrial	1	distance + tree	na	biogeography	na	na	na	na	not cryptic	na
Heterobranchia	Cavoliniidae	Cavolinia uncinata (= Cavolinia uncinata uncinata, Cavolinia uncinata uncinata uncinata)	Jennings et al. 2010	planktonic	temperate, subtropical	small	planktotrophic*	na	na	na	both	mitochondrial	1	distance + tree	na	biogeography	na	na	na	na	not cryptic	na
Heterobranchia	Cliidae	Clio cuspidata	Jennings et al. 2010	planktonic	temperate, polar	small	nonplanktotrophic*	1	na	na	allopatry	mitochondrial	1	distance + tree	na	biogeography	na	na	na	na	reported	crypticity cannot be confirmed
Heterobranchia	Cliidae	Clio pyramidata (= Clio pyramidata antarctica, Clio pyramidata lanceolata)	Jennings et al. 2010	planktonic	temperate, subtropical	small	nonplanktotrophic*	1	na	na	allopatry	mitochondrial	1	distance + tree	na	biogeography	na	na	na	na	reported	crypticity cannot be confirmed
Heterobranchia	Cliidae	Clio recurva	Jennings et al. 2010	planktonic	polar, temperate	small	nonplanktotrophic**	na	na	na	both	mitochondrial	1	distance + tree	na	biogeography	na	na	na	na	not cryptic	na
Heterobranchia	Cliidae	Clio sp.	Jennings et al. 2010	planktonic	temperate	small	nonplanktotrophic**	na	na	na	na	mitochondrial	1	distance + tree	na	biogeography	na	na	na	na	not cryptic	na
Heterobranchia	Creseidae	Creseis acicula	Jennings et al. 2010	planktonic	subtropical	small	planktotrophic*	na	na	na	allopatry	mitochondrial	1	distance + tree	na	biogeography	na	na	na	na	not cryptic	na
Heterobranchia	Creseidae	Creseis virgula (= Creseis virgula virgula, Creseis virgula conica)	Jennings et al. 2010	planktonic	temperate, subtropical	small	planktotrophic*	1	na	na	allopatry	mitochondrial	1	distance + tree	na	biogeography	na	na	na	na	reported	crypticity cannot be confirmed
Heterobranchia	Cuvierinidae	Cuvierina columnella	Jennings et al. 2010	planktonic	temperate, subtropical	small	nonplanktotrophic*	1	na	na	allopatry	mitochondrial	1	distance + tree	na	biogeography	na	na	na	na	reported	crypticity cannot be confirmed
Heterobranchia	Cavoliniidae	Diacria cf. rampali	Jennings et al. 2010	planktonic	subtropical	small	nonplanktotrophic**	na	na	na	both	mitochondrial	1	distance + tree	na	biogeography	na	na	na	na	not cryptic	na
Heterobranchia	Cavoliniidae	Diacria major	Jennings et al. 2010	planktonic	temperate, subtropical	small	nonplanktotrophic**	1	na	na	allopatry	mitochondrial	1	distance + tree	na	biogeography	na	na	na	na	reported	crypticity cannot be confirmed
Heterobranchia	Cavoliniidae	Diacria quadridentata	Jennings et al. 2010	planktonic	temperate	small	nonplanktotrophic*	na	na	na	allopatry	mitochondrial	1	distance + tree	na	biogeography	na	na	na	na	not cryptic	na
Heterobranchia	Cavoliniidae	Diacria rampali	Jennings et al. 2010	planktonic	subtropical, temperate	small	nonplanktotrophic**	na	na	na	both	mitochondrial	1	distance + tree	na	biogeography	na	na	na	na	not cryptic	na
Heterobranchia	Cavoliniidae	Diacria trispinosa	Jennings et al. 2010	planktonic	subtropical, temperate	small	nonplanktotrophic*	na	na	na	both	mitochondrial	1	distance + tree	na	biogeography	na	na	na	na	not cryptic	na
Caenogastropoda	Pterotracheidae	Firoloida demarestia	Jennings et al. 2010	planktonic	temperate	small	planktotrophic*	na	na	na	na	mitochondrial	1	distance + tree	na	biogeography	na	na	na	na	not cryptic	na
Heterobranchia	Hyalocylidae	Hyalocylis striata	Jennings et al. 2010	planktonic	subtropical, temperate	small	nonplanktotrophic*	na	na	na	na	mitochondrial	1	distance + tree	na	biogeography	na	na	na	na	not cryptic	na
Heterobranchia	Limacinidae	Limacina helicoides	Jennings et al. 2010	planktonic	temperate	small	nonplanktotrophic*	na	na	na	sympatry	mitochondrial	1	distance + tree	na	biogeography	na	na	na	na	not cryptic	na
Heterobranchia	Limacinidae	Limacina inflata	Jennings et al. 2010	planktonic	temperate	small	planktotrophic*	na	na	na	sympatry	mitochondrial	1	distance + tree	na	biogeography	na	na	na	na	not cryptic	na
Caenogastropoda	Atlantidae	Oxygyrus keraudrenii	Jennings et al. 2010	planktonic	temperate	small	planktotrophic***	na	na	na	na	mitochondrial	1	distance + tree	na	biogeography	na	na	na	na	not cryptic	na
Heterobranchia	Peraclidae	Peracle bispinosa	Jennings et al. 2010	planktonic	temperate	small	planktotrophic**	na	na	na	allopatry	mitochondrial	1	distance + tree	na	biogeography	na	na	na	na	not cryptic	na
Heterobranchia	Peraclidae	Peracle valdiviae	Jennings et al. 2010	planktonic	temperate	small	planktotrophic**	na	na	na	allopatry	mitochondrial	1	distance + tree	na	biogeography	na	na	na	na	not cryptic	na
Caenogastropoda	Pterotracheidae	Pterotrachea coronata	Jennings et al. 2010	planktonic	temperate	small	planktotrophic**	na	na	na	allopatry	mitochondrial	1	distance + tree	na	biogeography	na	na	na	na	not cryptic	na
Caenogastropoda	Pterotracheidae	Pterotrachea hippocampus	Jennings et al. 2010	planktonic	temperate	small	planktotrophic*	na	na	na	allopatry	mitochondrial	1	distance + tree	na	biogeography	na	na	na	na	not cryptic	na
Heterobranchia	Limacinidae	Limacina helicina (= L. helicina f. ochotensis, L. helicina f. acuta, L. helicina helicina)	Jennings et al. 2010; Sromek et al. 2015; Shimizu et al. 2021	planktonic	polar, temperate	small	planktotrophic*	1	na	na	allopatry	mitochondrial	1	distance + tree + pop	morphometrics	biogeography	31	confirmed	na	na	reported	putative cryptic species (based on genetic data)
Caenogastropoda	Provannidae	Alviniconcha adamantis sp. nov.	Johnson et al. 2015	deep	tropical	large	planktotrophic**	na	na	unclear	allopatry	mitochondrial + nucleic	6	distance + tree + pop	na	biogeography	na	confirmed	13.08 - 13.97% (COI)	na	formally described (based on molecular difference)	cryptic species sensu stricto
Caenogastropoda	Provannidae	Alviniconcha hessleri species complex	Johnson et al. 2015	deep	tropical	medium	planktotrophic**	na	na	na	allopatry	mitochondrial + nucleic	6	distance + tree + pop	na	biogeography	na	confirmed	4.68% (COI)	na	not cryptic	na
Caenogastropoda	Provannidae	Alviniconcha marisindica sp. nov.	Johnson et al. 2015	deep	tropical	large	planktotrophic**	na	na	unclear	allopatry	mitochondrial + nucleic	6	distance + tree + pop	na	biogeography	na	confirmed	9.82% (COI)	na	formally described (based on molecular difference)	cryptic species sensu stricto
Caenogastropoda	Provannidae	Alviniconcha boucheti sp. nov.	Johnson et al. 2015; Laming et al. 2020	deep	tropical	large	planktotrophic**	na	na	unclear	sympatry	mitochondrial + nucleic	6	distance + tree + pop	whole description	biogeography	na	confirmed	9.82% (COI)	na	formally described (based on molecular difference)	cryptic species sensu stricto
Caenogastropoda	Provannidae	Alviniconcha kojimai sp. nov.	Johnson et al. 2015; Laming et al. 2020	deep	tropical	large	planktotrophic**	na	na	unclear	sympatry	mitochondrial + nucleic	6	distance + tree + pop	whole description	biogeography	na	confirmed	4.68% (COI)	na	formally described (based on molecular difference)	cryptic species sensu stricto
Caenogastropoda	Provannidae	Alviniconcha strummeri sp. nov.	Johnson et al. 2015; Laming et al. 2020	deep	tropical	large	planktotrophic**	na	na	unclear	both	mitochondrial + nucleic	6	distance + tree + pop	whole description	biogeography	na	confirmed	11.42 - 11.90% (COI)	na	formally described (based on molecular difference)	cryptic species sensu stricto
Caenogastropoda	Pseudomelatomidae	Crassispira aurea sp. nov.	Kantor et al. 2017	shallow	tropical	small	nonplanktotrophic	na	na	shell	allopatry	mitochondrial	2	distance + tree	shell description	biogeography	na	confirmed	na	na	formally described	cryptic species sensu lato
Caenogastropoda	Pseudomelatomidae	Crassispira cerithina species complex	Kantor et al. 2017	shallow	tropical	small	unknown	na	na	na	sympatry	mitochondrial	2	distance + tree	whole description	biogeography	na	confirmed	>7% (COI)	na	not cryptic	na
Caenogastropoda	Pseudomelatomidae	Crassispira procera sp. nov.	Kantor et al. 2017	shallow	tropical	small	nonplanktotrophic	na	na	shell	sympatry	mitochondrial	2	distance + tree	shell description	biogeography	na	confirmed	na	na	formally described	cryptic species sensu lato
Caenogastropoda	Pseudomelatomidae	Crassispira scala sp. nov.	Kantor et al. 2017	shallow	tropical	small	unknown	na	na	both	sympatry	mitochondrial	2	distance + tree	whole description	biogeography	na	confirmed	>7% (COI)	na	formally described	cryptic species sensu lato
Caenogastropoda	Muricidae	Nucella freycineti	Kartavtsev et al. 2006; Mae et al. 2013	coastal	temperate	medium	nonplanktotrophic	na	na	na	both	allozymes + microsatellites + mitochondrial	1+ allozymes	distance + tree + pop	shell description	biogeography, life history	na	na	na	na	not cryptic	na
Caenogastropoda	Muricidae	Nucella heyseana	Kartavtsev et al. 2006; Mae et al. 2013	coastal	temperate	medium	nonplanktotrophic	na	na	na	both	allozymes + microsatellites + mitochondrial	1+ allozymes	distance + tree + pop	morphometrics, shell description	biogeography, life history	0.02	na	na	recent divergence	not cryptic	na
Heterobranchia	Philinidae	"Philine" angulata	Malaquias et al. 2016	shallow	tropical/subtropical	small	planktotrophic***	na	na	na	na	mitochondrial	1	distance + tree	whole description	biogeography	na	na	na	na	not cryptic	na
Heterobranchia	Philinidae	"Philine" retifera incertae sedis	Malaquias et al. 2016	shallow	tropical/subtropical	small	planktotrophic***	na	na	na	na	mitochondrial	1	distance + tree	whole description	biogeography	na	na	na	na	not cryptic	na
Heterobranchia	Philinidae	Laona confusa	Malaquias et al. 2016	na	temperate	small	planktotrophic***	na	na	na	na	mitochondrial	1	distance + tree	na	biogeography	na	confirmed	19.4% (COI)	na	not cryptic	na
Heterobranchia	Philinidae	Laona nanseni sp. nov.	Malaquias et al. 2016	shallow	tropical/subtropical	small	planktotrophic***	na	na	both	na	mitochondrial	1	distance + tree	whole description	biogeography	na	confirmed	17.6% (COI)	na	formally described	cryptic species sensu lato
Heterobranchia	Philinidae	Laona sp. 2	Malaquias et al. 2016	na	temperate	small	planktotrophic***	na	na	na	na	mitochondrial	1	distance + tree	na	biogeography	na	confirmed	20.6% (COI)	na	not cryptic	na
Heterobranchia	Philinidae	Laona ventricosa	Malaquias et al. 2016	na	temperate	small	planktotrophic***	na	na	na	na	mitochondrial	1	distance + tree	na	biogeography	na	confirmed	19.4% (COI)	na	not cryptic	na
Heterobranchia	Philinidae	Philine aperta	Malaquias et al. 2016	na	tropical/subtropical	small	planktotrophic*	na	na	na	na	mitochondrial	1	distance + tree	na	biogeography	na	confirmed	21.1% (COI)	na	not cryptic	na
Heterobranchia	Philinidae	Philine cerebralis sp. nov.	Malaquias et al. 2016	shallow	tropical/subtropical	small	planktotrophic**	na	na	both	na	mitochondrial	1	distance + tree	whole description	biogeography	na	confirmed	na	na	formally described	cryptic species sensu lato
Heterobranchia	Philinidae	Philine finmarchia	Malaquias et al. 2016	na	temperate	small	planktotrophic**	na	na	na	na	mitochondrial	1	distance + tree	na	biogeography	na	confirmed	18.3% (COI)	na	not cryptic	na
Heterobranchia	Philinidae	Philine guineensis (part of Philine quadripartita species complex)	Malaquias et al. 2016	shallow	tropical/subtropical	small	planktotrophic**	na	na	na	na	mitochondrial	1	distance + tree	whole description	biogeography	na	confirmed	21.1% (COI)	na	not cryptic	na
Heterobranchia	Philinidae	Philine indistincta	Malaquias et al. 2016	na	temperate	small	planktotrophic**	na	na	na	na	mitochondrial	1	distance + tree	na	biogeography	na	confirmed	8.2% (COI)	na	not cryptic	na
Heterobranchia	Philinidae	Philine intricata	Malaquias et al. 2016	deep	tropical/subtropical	small	planktotrophic**	na	na	na	na	mitochondrial	1	distance + tree	whole description	biogeography	na	confirmed	15.2% (COI)	na	not cryptic	na
Heterobranchia	Philinidae	Philine quadripartita (part of Philine quadripartita species complex)	Malaquias et al. 2016	shallow	temperate	small	planktotrophic*	1	na	na	na	mitochondrial	1	distance + tree	whole description	biogeography	na	confirmed	21.4% (COI)	na	reported	putative cryptic species (based on genetic data)
Heterobranchia	Philinidae	Philine scabra	Malaquias et al. 2016	deep	temperate	small	planktotrophic*	na	na	na	na	mitochondrial	1	distance + tree	na	biogeography	na	confirmed	8.2% (COI)	na	not cryptic	na
Heterobranchia	Philinidae	Philine schrammi sp. nov. (part of Philine quadripartita species complex)	Malaquias et al. 2016	shallow	tropical/subtropical	small	planktotrophic**	na	na	internal	na	mitochondrial	1	distance + tree	whole description	biogeography	na	confirmed	24.8% (COI)	na	formally described	cryptic species sensu lato
Heterobranchia	Philinidae	Philine sp.	Malaquias et al. 2016	shallow	tropical/subtropical	small	planktotrophic**	na	1	na	na	mitochondrial	1	distance + tree	whole description	biogeography	na	na	15.1% (COI)	na	reported	crypticity cannot be confirmed
Heterobranchia	Philinidae	Spiniphiline caboverdensis sp. nov.	Malaquias et al. 2016	shallow	tropical/subtropical	small	planktotrophic***	na	na	shell	na	mitochondrial	1	distance + tree	whole description	biogeography	na	confirmed	26.7% (COI)	na	formally described	cryptic species sensu lato
Caenogastropoda	Muricidae	Hexaplex trunculus	Marzouk et al. 2017	coastal	temperate	large	nonplanktotrophic	1	na	na	both	mitochondrial + nucleic	2	distance + tree + pop	na	biogeography, life history	5.18	na	2.4% (COI), 1.9% (nucleic intron i29)	na	reported	crypticity cannot be confirmed
Vetigastropoda	Lepetodrilidae	Lepetodrilus elevatus	Matabos et al. 2008	deep	tropical	small	nonplanktotrophic	1	1	na	allopatry	mitochondrial + nucleic + allozymes	3 + allozymes	distance + tree + pop	morphometrics	biogeography	14 - 6	na	6.5% (COI)	na	reported	crypticity cannot be confirmed
Caenogastropoda	Littorinidae	Littorina arcana (part of Littorina saxatilis species complex)	Mikhailova et al. 2009; Maltseva et al. 2021	coastal	polar	small	nonplanktotrophic	na	na	na	sympatry	total DNA + metabolomic	total DNA + metabolomic	marker	morphometrics	biogeography, ecology, habitat	3.25 - 2.83	na	na	recent divergence	not cryptic	na
Caenogastropoda	Littorinidae	Littorina compressa (part of Littorina saxatilis species complex)	Mikhailova et al. 2009; Maltseva et al. 2021	coastal	polar	small	nonplanktotrophic*	na	na	na	sympatry	total DNA + metabolomic	total DNA + metabolomic	marker	morphometrics	biogeography, ecology, habitat	3.25 - 2.83	na	na	recent divergence	not cryptic	na
Caenogastropoda	Littorinidae	Littorina saxatilis (part of Littorina saxatilis species complex)	Mikhailova et al. 2009; Maltseva et al. 2021	coastal	polar	small	nonplanktotrophic	na	na	na	sympatry	total DNA + metabolomic	total DNA + metabolomic	marker	morphometrics	biogeography, ecology, habitat	3.25 - 2.83	na	na	recent divergence	not cryptic	na
Caenogastropoda	Cerithiopsidae	Cerithiopsis ladae	Modica et al. 2013	coastal	temperate	small	planktotrophic**	na	na	na	both	mitochondrial	1	distance + tree + pop	whole description	na	na	na	19.4 - 20.7% (COI)	na	not cryptic	na
Caenogastropoda	Cerithiopsidae	Cerithiopsis minima	Modica et al. 2013	coastal	temperate	small	planktotrophic**	na	na	na	both	mitochondrial	1	distance + tree + pop	whole description	na	na	na	19.4 - 21.0% (COI)	na	not cryptic	na
Caenogastropoda	Cerithiopsidae	Cerithiopsis oculisfictis (part of Cerithiopsis tubercularis species complex)	Modica et al. 2013	coastal	temperate	small	planktotrophic**	na	na	na	both	mitochondrial	1	distance + tree + pop	whole description	na	na	na	19.0 - 20.8% (COI)	na	not cryptic	na
Caenogastropoda	Cerithiopsidae	Cerithiopsis petanii (part of Cerithiopsis tubercularis species complex)	Modica et al. 2013	coastal	temperate	small	planktotrophic**	na	na	na	both	mitochondrial	1	distance + tree + pop	whole description	na	na	na	18.4 - 20.8% (COI)	na	not cryptic	na
Caenogastropoda	Cerithiopsidae	Cerithiopsis sp. (= Cerithiopsis tubercularis, part of Cerithiopsis tubercularis species complex)	Modica et al. 2013	coastal	temperate	small	planktotrophic**	na	na	na	both	mitochondrial	1	distance + tree + pop	whole description	na	na	na	19.0 - 20.8% (COI)	na	reported	crypticity cannot be confirmed
Caenogastropoda	Terebridae	Clathroterebra fortunei (= Myurella)	Modica et al. 2014	shallow	tropical	small	planktotrophic**	1	na	na	allopatry	mitochondrial + nucleic	2	distance + tree + other	na	na	na	na	na	na	reported	crypticity cannot be confirmed
Caenogastropoda	Terebridae	Clathroterebra poppei (= Myurella)	Modica et al. 2014	shallow	tropical	small	planktotrophic**	na	na	na	na	mitochondrial + nucleic	2	distance + tree + other	na	na	na	na	na	na	not cryptic	na
Caenogastropoda	Terebridae	Duplicaria albofuscata (=Partecosta)	Modica et al. 2014	shallow	tropical	medium	nonplanktotrophic**	na	na	na	na	mitochondrial + nucleic	2	distance + tree + other	na	na	na	na	na	na	not cryptic	na
Caenogastropoda	Terebridae	Duplicaria baileyi (=Punctoterebra)	Modica et al. 2014	shallow	tropical	medium	planktotrophic*	na	na	na	na	mitochondrial + nucleic	2	distance + tree + other	na	na	na	na	na	na	not cryptic	na
Caenogastropoda	Terebridae	Duplicaria bernardi	Modica et al. 2014	shallow	tropical	medium	planktotrophic**	na	na	na	na	mitochondrial + nucleic	2	distance + tree + other	na	na	na	na	na	na	not cryptic	na
Caenogastropoda	Terebridae	Duplicaria raphanula (=Hastula)	Modica et al. 2014	shallow	tropical	medium	planktotrophic*	na	na	na	na	mitochondrial + nucleic	2	distance + tree + other	na	na	na	na	na	na	not cryptic	na
Caenogastropoda	Terebridae	Duplicaria sp. 1	Modica et al. 2014	shallow	tropical	medium	planktotrophic**	na	na	na	na	mitochondrial + nucleic	2	distance + tree + other	na	na	na	na	na	na	not cryptic	na
Caenogastropoda	Terebridae	Duplicaria sp. 2	Modica et al. 2014	shallow	tropical	medium	planktotrophic**	na	na	na	na	mitochondrial + nucleic	2	distance + tree + other	na	na	na	na	na	na	not cryptic	na
Caenogastropoda	Terebridae	Duplicaria sp. 3	Modica et al. 2014	shallow	tropical	medium	planktotrophic**	1	na	na	na	mitochondrial + nucleic	2	distance + tree + other	na	na	na	na	na	na	reported	crypticity cannot be confirmed
Caenogastropoda	Terebridae	Duplicaria sp. 4	Modica et al. 2014	shallow	tropical	medium	planktotrophic**	na	na	na	na	mitochondrial + nucleic	2	distance + tree + other	na	na	na	na	na	na	not cryptic	na
Caenogastropoda	Terebridae	Euterebra fuscolutea (=Partecosta)	Modica et al. 2014	shallow	tropical	small	nonplanktotrophic**	na	na	na	na	mitochondrial + nucleic	2	distance + tree + other	na	na	na	na	na	na	not cryptic	na
Caenogastropoda	Terebridae	Hastula albula	Modica et al. 2014	shallow	tropical	small	planktotrophic*	na	na	na	na	mitochondrial + nucleic	2	distance + tree + other	na	na	na	na	na	na	not cryptic	na
Caenogastropoda	Terebridae	Hastula hectica	Modica et al. 2014	shallow	tropical	small	nonplanktotrophic*	na	na	na	na	mitochondrial + nucleic	2	distance + tree + other	na	na	na	na	na	na	not cryptic	na
Caenogastropoda	Terebridae	Hastula lanceata	Modica et al. 2014	shallow	tropical	small	planktotrophic*	na	na	na	na	mitochondrial + nucleic	2	distance + tree + other	na	na	na	na	na	na	not cryptic	na
Caenogastropoda	Terebridae	Hastula penicillata	Modica et al. 2014	shallow	tropical	small	planktotrophic**	na	na	na	na	mitochondrial + nucleic	2	distance + tree + other	na	na	na	na	na	na	not cryptic	na
Caenogastropoda	Terebridae	Hastula solida	Modica et al. 2014	shallow	tropical	small	planktotrophic**	na	na	na	na	mitochondrial + nucleic	2	distance + tree + other	na	na	na	na	na	na	not cryptic	na
Caenogastropoda	Terebridae	Hastula strigiliata	Modica et al. 2014	shallow	tropical	small	planktotrophic**	2	na	na	na	mitochondrial + nucleic	2	distance + tree + other	na	na	na	na	na	na	reported	crypticity cannot be confirmed
Caenogastropoda	Terebridae	Hastula stylata	Modica et al. 2014	shallow	tropical	small	planktotrophic**	na	na	na	na	mitochondrial + nucleic	2	distance + tree + other	na	na	na	na	na	na	not cryptic	na
Caenogastropoda	Terebridae	Hastulopsis amoena (=Myurella)	Modica et al. 2014	shallow	tropical	medium	planktotrophic*	na	na	na	na	mitochondrial + nucleic	2	distance + tree + other	na	na	na	na	na	na	not cryptic	na
Caenogastropoda	Terebridae	Hastulopsis conspera (=Myurella)	Modica et al. 2014	shallow	tropical	medium	planktotrophic**	na	na	na	na	mitochondrial + nucleic	2	distance + tree + other	na	na	na	na	na	na	not cryptic	na
Caenogastropoda	Terebridae	Hastulopsis mindanoensis (=Myurella)	Modica et al. 2014	shallow	tropical	medium	planktotrophic**	na	na	na	na	mitochondrial + nucleic	2	distance + tree + other	na	na	na	na	na	na	not cryptic	na
Caenogastropoda	Terebridae	Hastulopsis minipulchra (=Maculauger)	Modica et al. 2014	shallow	tropical	medium	nonplanktotrophic*	na	na	na	na	mitochondrial + nucleic	2	distance + tree + other	na	na	na	na	na	na	not cryptic	na
Caenogastropoda	Terebridae	Hastulopsis pertusa (=Myurella)	Modica et al. 2014	shallow	tropical	medium	planktotrophic*	2	na	na	sympatry	mitochondrial + nucleic	2	distance + tree + other	na	na	na	na	na	na	reported	crypticity cannot be confirmed
Caenogastropoda	Terebridae	Hastulopsis pseudopertusa (=Maculauger)	Modica et al. 2014	shallow	tropical	medium	nonplanktotrophic*	na	na	na	na	mitochondrial + nucleic	2	distance + tree + other	na	na	na	na	na	na	not cryptic	na
Caenogastropoda	Terebridae	Myurella affinis	Modica et al. 2014	shallow	tropical	medium	planktotrophic*	na	na	na	na	mitochondrial + nucleic	2	distance + tree + other	na	na	na	na	na	na	not cryptic	na
Caenogastropoda	Terebridae	Myurella columellaris	Modica et al. 2014	shallow	tropical	medium	planktotrophic**	na	na	na	na	mitochondrial + nucleic	2	distance + tree + other	na	na	na	na	na	na	not cryptic	na
Caenogastropoda	Terebridae	Myurella flavofasciata	Modica et al. 2014	shallow	tropical	medium	planktotrophic*	na	na	na	na	mitochondrial + nucleic	2	distance + tree + other	na	na	na	na	na	na	not cryptic	na
Caenogastropoda	Terebridae	Myurella kilburni	Modica et al. 2014	shallow	tropical	medium	planktotrophic**	na	na	na	na	mitochondrial + nucleic	2	distance + tree + other	na	na	na	na	na	na	not cryptic	na
Caenogastropoda	Terebridae	Myurella lineaperlata	Modica et al. 2014	shallow	tropical	medium	planktotrophic**	na	na	na	na	mitochondrial + nucleic	2	distance + tree + other	na	na	na	na	na	na	not cryptic	na
Caenogastropoda	Terebridae	Myurella nebulosa	Modica et al. 2014	shallow	tropical	medium	planktotrophic**	na	na	na	na	mitochondrial + nucleic	2	distance + tree + other	na	na	na	na	na	na	not cryptic	na
Caenogastropoda	Terebridae	Myurella orientalis	Modica et al. 2014	shallow	tropical	medium	planktotrophic**	na	na	na	na	mitochondrial + nucleic	2	distance + tree + other	na	na	na	na	na	na	not cryptic	na
Caenogastropoda	Terebridae	Myurella paucistriata	Modica et al. 2014	shallow	tropical	medium	planktotrophic**	na	na	na	na	mitochondrial + nucleic	2	distance + tree + other	na	na	na	na	na	na	not cryptic	na
Caenogastropoda	Terebridae	Myurella sp.	Modica et al. 2014	shallow	tropical	medium	planktotrophic**	na	na	na	na	mitochondrial + nucleic	2	distance + tree + other	na	na	na	na	na	na	not cryptic	na
Caenogastropoda	Terebridae	Myurella undulata	Modica et al. 2014	shallow	tropical	medium	planktotrophic**	1	na	na	allopatry	mitochondrial + nucleic	2	distance + tree + other	na	na	na	na	na	na	reported	crypticity cannot be confirmed
Caenogastropoda	Terebridae	Oxymeris areolata	Modica et al. 2014	shallow	tropical	large	planktotrophic*	na	na	na	na	mitochondrial + nucleic	2	distance + tree + other	na	na	na	na	na	na	not cryptic	na
Caenogastropoda	Terebridae	Oxymeris cerithina	Modica et al. 2014	shallow	tropical	large	planktotrophic*	na	na	na	na	mitochondrial + nucleic	2	distance + tree + other	na	na	na	na	na	na	not cryptic	na
Caenogastropoda	Terebridae	Oxymeris chlorata	Modica et al. 2014	shallow	tropical	large	planktotrophic**	na	na	na	na	mitochondrial + nucleic	2	distance + tree + other	na	na	na	na	na	na	not cryptic	na
Caenogastropoda	Terebridae	Oxymeris crenulata	Modica et al. 2014	shallow	tropical	large	planktotrophic*	na	na	na	na	mitochondrial + nucleic	2	distance + tree + other	na	na	na	na	na	na	not cryptic	na
Caenogastropoda	Terebridae	Oxymeris dimidiata	Modica et al. 2014	shallow	tropical	large	planktotrophic*	na	na	na	na	mitochondrial + nucleic	2	distance + tree + other	na	na	na	na	na	na	not cryptic	na
Caenogastropoda	Terebridae	Oxymeris felina	Modica et al. 2014	shallow	tropical	large	planktotrophic*	na	na	na	na	mitochondrial + nucleic	2	distance + tree + other	na	na	na	na	na	na	not cryptic	na
Caenogastropoda	Terebridae	Oxymeris maculata	Modica et al. 2014	shallow	tropical	large	planktotrophic*	na	na	na	na	mitochondrial + nucleic	2	distance + tree + other	na	na	na	na	na	na	not cryptic	na
Caenogastropoda	Terebridae	Oxymeris strigata	Modica et al. 2014	shallow	tropical	large	planktotrophic**	na	na	na	na	mitochondrial + nucleic	2	distance + tree + other	na	na	na	na	na	na	not cryptic	na
Caenogastropoda	Terebridae	Pellifronia jungi	Modica et al. 2014	shallow	tropical	medium	planktotrophic**	na	na	na	na	mitochondrial + nucleic	2	distance + tree + other	na	na	na	na	na	na	not cryptic	na
Caenogastropoda	Terebridae	Strioterebrum brunneobandatum	Modica et al. 2014	shallow	tropical	small	planktotrophic**	na	na	na	na	mitochondrial + nucleic	2	distance + tree + other	na	na	na	na	na	na	not cryptic	na
Caenogastropoda	Terebridae	Strioterebrum dedonderi	Modica et al. 2014	shallow	tropical	small	planktotrophic**	na	na	na	na	mitochondrial + nucleic	2	distance + tree + other	na	na	na	na	na	na	not cryptic	na
Caenogastropoda	Terebridae	Strioterebrum nitidum (= Punctoterebra)	Modica et al. 2014	shallow	tropical	small	planktotrophic*	1	na	na	na	mitochondrial + nucleic	2	distance + tree + other	na	na	na	na	na	na	reported	crypticity cannot be confirmed
Caenogastropoda	Terebridae	Strioterebrum plumbeum (= Punctoterebra)	Modica et al. 2014	shallow	tropical	small	planktotrophic*	1	na	na	sympatry	mitochondrial + nucleic	2	distance + tree + other	na	na	na	na	na	na	reported	crypticity cannot be confirmed
Caenogastropoda	Terebridae	Strioterebrum sp. 1	Modica et al. 2014	shallow	tropical	small	planktotrophic**	na	na	na	na	mitochondrial + nucleic	2	distance + tree + other	na	na	na	na	na	na	not cryptic	na
Caenogastropoda	Terebridae	Strioterebrum sp. 2	Modica et al. 2014	shallow	tropical	small	planktotrophic**	na	na	na	na	mitochondrial + nucleic	2	distance + tree + other	na	na	na	na	na	na	not cryptic	na
Caenogastropoda	Terebridae	Strioterebrum sp. 3	Modica et al. 2014	shallow	tropical	small	planktotrophic**	na	na	na	na	mitochondrial + nucleic	2	distance + tree + other	na	na	na	na	na	na	not cryptic	na
Caenogastropoda	Terebridae	Terebra argosyia	Modica et al. 2014	shallow	tropical	medium	planktotrophic**	na	na	na	na	mitochondrial + nucleic	2	distance + tree + other	na	na	na	na	na	na	not cryptic	na
Caenogastropoda	Terebridae	Terebra argus	Modica et al. 2014	shallow	tropical	medium	planktotrophic*	na	na	na	na	mitochondrial + nucleic	2	distance + tree + other	na	na	na	na	na	na	not cryptic	na
Caenogastropoda	Terebridae	Terebra babylonia	Modica et al. 2014	shallow	tropical	medium	planktotrophic*	na	na	na	na	mitochondrial + nucleic	2	distance + tree + other	na	na	na	na	na	na	not cryptic	na
Caenogastropoda	Terebridae	Terebra berryi	Modica et al. 2014	shallow	tropical	medium	planktotrophic**	na	na	na	na	mitochondrial + nucleic	2	distance + tree + other	na	na	na	na	na	na	not cryptic	na
Caenogastropoda	Terebridae	Terebra cf. variegata	Modica et al. 2014	shallow	tropical	medium	planktotrophic**	na	na	na	na	mitochondrial + nucleic	2	distance + tree + other	na	na	na	na	na	na	not cryptic	na
Caenogastropoda	Terebridae	Terebra cingulifera	Modica et al. 2014	shallow	tropical	medium	planktotrophic**	3	na	na	both	mitochondrial + nucleic	2	distance + tree + other	na	na	na	na	na	na	reported	crypticity cannot be confirmed
Caenogastropoda	Terebridae	Terebra elata	Modica et al. 2014	shallow	tropical	medium	planktotrophic**	2	na	na	na	mitochondrial + nucleic	2	distance + tree + other	na	na	na	na	na	na	reported	crypticity cannot be confirmed
Caenogastropoda	Terebridae	Terebra fijiensis	Modica et al. 2014	shallow	tropical	medium	planktotrophic**	na	na	na	na	mitochondrial + nucleic	2	distance + tree + other	na	na	na	na	na	na	not cryptic	na
Caenogastropoda	Terebridae	Terebra formosa	Modica et al. 2014	shallow	tropical	medium	planktotrophic**	na	na	na	na	mitochondrial + nucleic	2	distance + tree + other	na	na	na	na	na	na	not cryptic	na
Caenogastropoda	Terebridae	Terebra funiculata	Modica et al. 2014	shallow	tropical	medium	planktotrophic*	na	na	na	na	mitochondrial + nucleic	2	distance + tree + other	na	na	na	na	na	na	not cryptic	na
Caenogastropoda	Terebridae	Terebra guttata	Modica et al. 2014	shallow	tropical	medium	nonplanktotrophic*	na	na	na	na	mitochondrial + nucleic	2	distance + tree + other	na	na	na	na	na	na	not cryptic	na
Caenogastropoda	Terebridae	Terebra laevigata	Modica et al. 2014	shallow	tropical	medium	planktotrophic*	na	na	na	na	mitochondrial + nucleic	2	distance + tree + other	na	na	na	na	na	na	not cryptic	na
Caenogastropoda	Terebridae	Terebra larvaeformis	Modica et al. 2014	shallow	tropical	medium	planktotrophic**	na	na	na	na	mitochondrial + nucleic	2	distance + tree + other	na	na	na	na	na	na	not cryptic	na
Caenogastropoda	Terebridae	Terebra ornata	Modica et al. 2014	shallow	tropical	medium	planktotrophic**	na	na	na	na	mitochondrial + nucleic	2	distance + tree + other	na	na	na	na	na	na	not cryptic	na
Caenogastropoda	Terebridae	Terebra puncturosa	Modica et al. 2014	shallow	tropical	medium	planktotrophic**	na	na	na	na	mitochondrial + nucleic	2	distance + tree + other	na	na	na	na	na	na	not cryptic	na
Caenogastropoda	Terebridae	Terebra quoygaimardi	Modica et al. 2014	shallow	tropical	medium	planktotrophic**	na	na	na	na	mitochondrial + nucleic	2	distance + tree + other	na	na	na	na	na	na	not cryptic	na
Caenogastropoda	Terebridae	Terebra sp. 1	Modica et al. 2014	shallow	tropical	medium	planktotrophic**	na	na	na	na	mitochondrial + nucleic	2	distance + tree + other	na	na	na	na	na	na	not cryptic	na
Caenogastropoda	Terebridae	Terebra sp. 2	Modica et al. 2014	shallow	tropical	medium	planktotrophic**	na	na	na	na	mitochondrial + nucleic	2	distance + tree + other	na	na	na	na	na	na	not cryptic	na
Caenogastropoda	Terebridae	Terebra sp. 3	Modica et al. 2014	shallow	tropical	medium	planktotrophic**	na	na	na	na	mitochondrial + nucleic	2	distance + tree + other	na	na	na	na	na	na	not cryptic	na
Caenogastropoda	Terebridae	Terebra sp. 4	Modica et al. 2014	shallow	tropical	medium	planktotrophic**	na	na	na	na	mitochondrial + nucleic	2	distance + tree + other	na	na	na	na	na	na	not cryptic	na
Caenogastropoda	Terebridae	Terebra sp. 5	Modica et al. 2014	shallow	tropical	medium	planktotrophic**	na	na	na	na	mitochondrial + nucleic	2	distance + tree + other	na	na	na	na	na	na	not cryptic	na
Caenogastropoda	Terebridae	Terebra sp. 6	Modica et al. 2014	shallow	tropical	medium	planktotrophic**	na	na	na	na	mitochondrial + nucleic	2	distance + tree + other	na	na	na	na	na	na	not cryptic	na
Caenogastropoda	Terebridae	Terebra sp. 7	Modica et al. 2014	shallow	tropical	medium	planktotrophic**	na	na	na	na	mitochondrial + nucleic	2	distance + tree + other	na	na	na	na	na	na	not cryptic	na
Caenogastropoda	Terebridae	Terebra specillata	Modica et al. 2014	shallow	tropical	medium	planktotrophic**	na	na	na	na	mitochondrial + nucleic	2	distance + tree + other	na	na	na	na	na	na	not cryptic	na
Caenogastropoda	Terebridae	Terebra subulata	Modica et al. 2014	shallow	tropical	medium	planktotrophic*	na	na	na	na	mitochondrial + nucleic	2	distance + tree + other	na	na	na	na	na	na	not cryptic	na
Caenogastropoda	Terebridae	Terebra succincta	Modica et al. 2014	shallow	tropical	medium	planktotrophic**	1	na	na	allopatry	mitochondrial + nucleic	2	distance + tree + other	na	na	na	na	na	na	reported	crypticity cannot be confirmed
Caenogastropoda	Terebridae	Terebra textilis	Modica et al. 2014	shallow	tropical	medium	planktotrophic**	2	na	na	both	mitochondrial + nucleic	2	distance + tree + other	na	na	na	na	na	na	reported	crypticity cannot be confirmed
Caenogastropoda	Terebridae	Terebra tricolor	Modica et al. 2014	shallow	tropical	medium	planktotrophic**	na	na	na	na	mitochondrial + nucleic	2	distance + tree + other	na	na	na	na	na	na	not cryptic	na
Caenogastropoda	Terebridae	Terebra trismacaria	Modica et al. 2014	shallow	tropical	medium	planktotrophic**	na	na	na	na	mitochondrial + nucleic	2	distance + tree + other	na	na	na	na	na	na	not cryptic	na
Caenogastropoda	Terebridae	Terenolla pygmaea (=Myurella)	Modica et al. 2014	shallow	tropical	small	planktotrophic*	na	na	na	na	mitochondrial + nucleic	2	distance + tree + other	na	na	na	na	na	na	not cryptic	na
Caenogastropoda	Terebridae	Triplostephanus fenestratus (=Terebra)	Modica et al. 2014	shallow	tropical	large	planktotrophic*	1	na	na	both	mitochondrial + nucleic	2	distance + tree + other	na	na	na	na	na	na	reported	crypticity cannot be confirmed
Caenogastropoda	Terebridae	Triplostephanus fujitai	Modica et al. 2014	shallow	tropical	large	planktotrophic*	na	na	na	na	mitochondrial + nucleic	2	distance + tree + other	na	na	na	na	na	na	not cryptic	na
Caenogastropoda	Terebridae	Triplostephanus jenningsi	Modica et al. 2014	shallow	tropical	large	planktotrophic**	na	na	na	na	mitochondrial + nucleic	2	distance + tree + other	na	na	na	na	na	na	not cryptic	na
Caenogastropoda	Terebridae	Triplostephanus sp.	Modica et al. 2014	shallow	tropical	large	planktotrophic**	na	na	na	na	mitochondrial + nucleic	2	distance + tree + other	na	na	na	na	na	na	not cryptic	na
Caenogastropoda	Terebridae	Triplostephanus triseriatus (=Terebra)	Modica et al. 2014	shallow	tropical	large	planktotrophic**	1	na	na	sympatry	mitochondrial + nucleic	2	distance + tree + other	na	na	na	na	na	na	reported	crypticity cannot be confirmed
Caenogastropoda	Columbellidae	Columbella adansoni	Modica et al. 2017	shallow	temperate	small	planktotrophic	na	na	na	allopatry	mitochondrial	1	distance + tree + pop	na	biogeography, life history	2	na	3.8% (COI)	na	not cryptic	na
Caenogastropoda	Columbellidae	Columbella rustica	Modica et al. 2017	shallow	temperate	small	nonplanktotrophic	na	na	na	allopatry	mitochondrial	1	distance + tree + pop	na	biogeography, life history	2	na	3.8% (COI)	na	not cryptic	na
Caenogastropoda	Columbellidae	Columbella xiphitella	Modica et al. 2017	shallow	temperate	small	planktotrophic	na	na	na	allopatry	mitochondrial	1	distance + tree + pop	na	biogeography, life history	na	na	7% (COI)	na	not cryptic	na
Caenogastropoda	Muricidae	Drupella margariticola	Moerland et al. 2016	reef	tropical	medium	planktotrophic**	na	na	na	both	mitochondrial	2	tree	na	ecology	na	confirmed	na	na	not cryptic	na
Caenogastropoda	Muricidae	Drupella rugosa	Moerland et al. 2016	reef	tropical	medium	planktotrophic*	na	na	na	both	mitochondrial	2	tree	na	ecology	na	confirmed	na	na	not cryptic	na
Caenogastropoda	Muricidae	Morula spinosa	Moerland et al. 2016	reef	tropical	medium	planktotrophic**	na	na	na	allopatry	mitochondrial	2	tree	na	ecology	na	confirmed	na	na	not cryptic	na
Heterobranchia	Diaphanidae	Newnesia antarctica	Moles et al. 2017	deep	polar	small	nonplanktotrophic*	na	na	na	na	mitochondrial + nucleic	4	distance + tree	whole description	biogeography	na	confirmed	12.9% (COI)	na	not cryptic	na
Heterobranchia	Diaphanidae	Newnesia joani sp. nov.	Moles et al. 2017	deep	polar	small	nonplanktotrophic**	na	na	internal	na	mitochondrial + nucleic	4	distance + tree	whole description	biogeography	na	confirmed	12.9% (COI)	na	formally described	cryptic species sensu lato
Heterobranchia	Antarctophilinidae	Antarctophiline alata (part of Antarctophiline alata species complex)	Moles et al. 2021	deep	polar	small	nonplanktotrophic**	na	na	na	allopatry	mitochondrial + single nucleotide polymorphisms (SNPs)	1 + SNPs	tree + pop + other	na	biogeography, fossils	na	na	na	convergence	reported	crypticity cannot be confirmed
Heterobranchia	Antarctophilinidae	Antarctophiline amundseni	Moles et al. 2021	shallow	polar	small	nonplanktotrophic**	na	na	na	allopatry	mitochondrial + single nucleotide polymorphisms (SNPs)	1 + SNPs	tree + pop + other	na	biogeography, fossils	na	confirmed	na	convergence	not cryptic	na
Heterobranchia	Antarctophilinidae	Antarctophiline cf. alata (part of Antarctophiline alata species complex)	Moles et al. 2021	shallow	polar	small	nonplanktotrophic**	na	na	na	allopatry	mitochondrial + single nucleotide polymorphisms (SNPs)	1 + SNPs	tree + pop + other	na	biogeography, fossils	na	na	na	convergence	reported	crypticity cannot be confirmed
Heterobranchia	Antarctophilinidae	Antarctophiline easmithi	Moles et al. 2021	shallow	polar	small	nonplanktotrophic**	na	na	na	both	mitochondrial + single nucleotide polymorphisms (SNPs)	1 + SNPs	tree + pop + other	na	biogeography, fossils	na	na	na	convergence	not cryptic	na
Heterobranchia	Antarctophilinidae	Antarctophiline gibba	Moles et al. 2021	shallow	polar	small	nonplanktotrophic	na	na	na	allopatry	mitochondrial + single nucleotide polymorphisms (SNPs)	1 + SNPs	tree + pop + other	na	biogeography, fossils	na	na	na	convergence	not cryptic	na
Heterobranchia	Antarctophilinidae	Antarctophiline sp. 1	Moles et al. 2021	deep	polar	small	nonplanktotrophic**	na	na	na	allopatry	mitochondrial + single nucleotide polymorphisms (SNPs)	1 + SNPs	tree + pop + other	na	biogeography, fossils	na	confirmed	na	convergence	not cryptic	na
Heterobranchia	Antarctophilinidae	Antarctophiline sp. 2	Moles et al. 2021	shallow	polar	small	nonplanktotrophic**	na	na	na	allopatry	mitochondrial + single nucleotide polymorphisms (SNPs)	1 + SNPs	tree + pop + other	na	biogeography, fossils	na	confirmed	na	convergence	not cryptic	na
Heterobranchia	Antarctophilinidae	Antarctophiline sp. 3 (part of Antarctophiline alata species complex)	Moles et al. 2021	shallow	polar	small	nonplanktotrophic**	na	na	na	sympatry	mitochondrial + single nucleotide polymorphisms (SNPs)	1 + SNPs	tree + pop + other	na	biogeography, fossils	na	na	na	convergence	reported	crypticity cannot be confirmed
Heterobranchia	Antarctophilinidae	Waegelea antarctica	Moles et al. 2021	shallow	polar	small	nonplanktotrophic*	na	na	na	allopatry	mitochondrial + single nucleotide polymorphisms (SNPs)	1 + SNPs	tree + pop + other	na	biogeography, fossils	na	na	na	convergence	not cryptic	na
Caenogastropoda	Calyptraeidae	Crepipatella sp. 1	Nuñez et al. 2012	coastal	subtropical	medium	unknown	na	na	na	na	mitochondrial	1	tree	na	life history	Late Pleistocene	na	10.4% (COI; uncorrected p distance)	na	reported	crypticity cannot be confirmed
Caenogastropoda	Calyptraeidae	Crepipatella sp. 2	Nuñez et al. 2012	coastal	subtropical	medium	unknown	na	na	na	allopatry	mitochondrial	1	tree	na	life history	Late Pleistocene	na	2.1% (COI)	na	reported	crypticity cannot be confirmed
Caenogastropoda	Buccinidae	Buccinum undatum	Pálsson et al. 2014; Magnúsdóttir et al. 2019a; 2019b	shallow	temperate	large	nonplanktotrophic	1	2	na	allopatry	microsatellites + mitochondrial + nucleic	1	distance + tree + pop	morphometrics	biogeography, depth, fossils, life history	2.7 - 2.1 & 1.3 - 1.1	confirmed	3.0 - 4.1% (COI)	na	reported	putative cryptic species (based on genetic data)
Caenogastropoda	Muricidae	Ocenebra erinacea	Pante et al. 2015b	coastal	temperate	medium	nonplanktotrophic	na	na	na	both	mitochondrial	1	distance + pop	na	biogeography, ecology	0.115 - 0.01	confirmed	0.18 - 4.54% (COI)	na	reported	putative cryptic species (based on genetic data)
Caenogastropoda	Turridae	Gemmuloborsonia clandestina sp. nov.	Puillandre et al. 2010a	deep	tropical	medium	planktotrophic	na	2	none	both	mitochondrial	1	distance + tree	morphometrics, whole description	biogeography	na	confirmed	6.2% (COI)	na	formally described (based on molecular difference)	cryptic species sensu stricto
Caenogastropoda	Turridae	Gemmuloborsonia colorata comb. nov.	Puillandre et al. 2010a	deep	tropical	medium	planktotrophic	na	na	na	both	mitochondrial	1	distance + tree	whole description	biogeography	na	na	na	na	not cryptic	na
Caenogastropoda	Turridae	Gemmuloborsonia moosai	Puillandre et al. 2010a	deep	tropical	medium	unknown	1	2	na	both	mitochondrial	1	distance + tree	morphometrics, whole description	biogeography	na	confirmed	6.2% (COI)	na	reported	putative cryptic species (based on genetic data)
Caenogastropoda	Turridae	Gemmuloborsonia neocaledonica	Puillandre et al. 2010a	deep	tropical	medium	unknown	na	na	na	both	mitochondrial	1	distance + tree	na	biogeography	na	na	na	na	not cryptic	na
Caenogastropoda	Turridae	Gemmuloborsonia sp.	Puillandre et al. 2010a	deep	tropical	medium	unknown	na	na	na	both	mitochondrial	1	distance + tree	whole description	biogeography	na	na	na	na	reported	crypticity cannot be confirmed
Caenogastropoda	Borsoniidae	Bathytoma atractoides	Puillandre et al. 2010b	deep	tropical	medium	nonplanktotrophic	na	3	na	both	mitochondrial + nucleic	2	distance + tree	shell description	biogeography, depth, fossils, life history	8 - 4.3	confirmed	>3.2% (COI)	na	not cryptic	na
Caenogastropoda	Borsoniidae	Bathytoma badifasciata sp. nov.	Puillandre et al. 2010b	deep	tropical	medium	nonplanktotrophic	na	3	shell	allopatry	mitochondrial + nucleic	2	distance + tree	shell description	biogeography, depth, fossils, life history	8 - 4.3	confirmed	>3.2% (COI)	na	formally described	cryptic species sensu lato
Caenogastropoda	Borsoniidae	Bathytoma carnicolor sp. nov.	Puillandre et al. 2010b	deep	tropical	medium	nonplanktotrophic	1	1	shell	sympatry	mitochondrial + nucleic	2	distance + tree	shell description	biogeography, depth, fossils, life history	8 - 4.3	confirmed	>3.2% (COI)	na	formally described	cryptic species sensu lato
Caenogastropoda	Borsoniidae	Bathytoma consors sp. nov.	Puillandre et al. 2010b	deep	tropical	medium	nonplanktotrophic	na	3	shell	allopatry	mitochondrial + nucleic	2	distance + tree	shell description	biogeography, depth, fossils, life history	8 - 4.3	confirmed	>3.2% (COI)	na	formally described	cryptic species sensu lato
Caenogastropoda	Borsoniidae	Bathytoma cranaos sp. nov.	Puillandre et al. 2010b	deep	tropical	medium	nonplanktotrophic	na	3	shell	allopatry	mitochondrial + nucleic	2	distance + tree	shell description	biogeography, depth, fossils, life history	8 - 4.3	confirmed	>3.2% (COI)	na	formally described	cryptic species sensu lato
Caenogastropoda	Borsoniidae	Bathytoma episoma sp. nov.	Puillandre et al. 2010b	deep	tropical	medium	nonplanktotrophic	1	0	shell	sympatry	mitochondrial + nucleic	2	distance + tree	shell description	biogeography, depth, fossils, life history	8 - 4.3	confirmed	>3.2% (COI)	na	formally described	cryptic species sensu lato
Caenogastropoda	Borsoniidae	Bathytoma neocaledonica sp. nov.	Puillandre et al. 2010b	deep	tropical	medium	nonplanktotrophic	na	3	shell	allopatry	mitochondrial + nucleic	2	distance + tree	shell description	biogeography, depth, fossils, life history	8 - 4.3	confirmed	>3.2% (COI)	na	formally described	cryptic species sensu lato
Caenogastropoda	Borsoniidae	Bathytoma netrion sp. nov.	Puillandre et al. 2010b	deep	tropical	medium	nonplanktotrophic	na	3	shell	both	mitochondrial + nucleic	2	distance + tree	shell description	biogeography, depth, fossils, life history	8 - 4.3	confirmed	>3.2% (COI)	recent divergence	formally described	cryptic species sensu lato
Caenogastropoda	Borsoniidae	Bathytoma paratractoides sp. nov.	Puillandre et al. 2010b	deep	tropical	medium	nonplanktotrophic	na	3	shell	both	mitochondrial + nucleic	2	distance + tree	shell description	biogeography, depth, fossils, life history	8 - 4.3	confirmed	>3.2% (COI)	na	formally described	cryptic species sensu lato
Caenogastropoda	Borsoniidae	Bathytoma punicea sp. nov.	Puillandre et al. 2010b	deep	tropical	medium	nonplanktotrophic	na	3	shell	allopatry	mitochondrial + nucleic	2	distance + tree	shell description	biogeography, depth, fossils, life history	8 - 4.3	confirmed	>3.2% (COI)	na	formally described	cryptic species sensu lato
Caenogastropoda	Borsoniidae	Bathytoma solomonensis sp. nov.	Puillandre et al. 2010b	deep	tropical	medium	nonplanktotrophic	na	3	shell	allopatry	mitochondrial + nucleic	2	distance + tree	shell description	biogeography, depth, fossils, life history	8 - 4.3	confirmed	>3.2% (COI)	recent divergence	formally described	cryptic species sensu lato
Caenogastropoda	Borsoniidae	Bathytoma sp.	Puillandre et al. 2010b	deep	tropical	medium	nonplanktotrophic	na	3	na	allopatry	mitochondrial + nucleic	2	distance + tree	shell description	biogeography, depth, fossils, life history	8 - 4.3	confirmed	>3.2% (COI)	na	reported	species probably not cryptic (based on morphology & genetic data)
Caenogastropoda	Borsoniidae	Bathytoma stenos sp. nov.	Puillandre et al. 2010b	deep	tropical	medium	nonplanktotrophic	na	3	shell	both	mitochondrial + nucleic	2	distance + tree	shell description	biogeography, depth, fossils, life history	8 - 4.3	confirmed	>3.2% (COI)	na	formally described	cryptic species sensu lato
Caenogastropoda	Borsoniidae	Bathytoma tippetti	Puillandre et al. 2010b	deep	tropical	medium	nonplanktotrophic	na	3	na	allopatry	mitochondrial + nucleic	2	distance + tree	shell description	biogeography, depth, fossils, life history	8 - 4.3	confirmed	>3.2% (COI)	na	not cryptic	na
Caenogastropoda	Rissoidae	Frigidoalvania brychia	Quattro et al. 2001	deep	temperate	small	nonplanktotrophic	2	1	na	both	mitochondrial	1	tree + pop	na	biogeography, depth	na (possibly during Plio-Pleistocene glacial cycles)	na	23% (16S; average divergence)	na	reported	crypticity cannot be confirmed
Caenogastropoda	Cerithiidae	Cerithium coralium	Ran et al. 2020	shallow	tropical	small	planktotrophic**	na	na	na	na	mitochondrial	2	distance + tree	shell description	na	na	na	16.2 - 22.2% (COI), 6.1% (16S)	na	not cryptic	na
Caenogastropoda	Cerithiidae	Cerithium mangrovum	Ran et al. 2020	shallow	tropical	small	planktotrophic**	na	na	na	na	mitochondrial	2	distance + tree	shell description	na	na	na	18.2 - 23.1% (COI), 8.6% (16S)	na	not cryptic	na
Caenogastropoda	Cerithiidae	Cerithium punctatum	Ran et al. 2020	shallow	tropical	small	planktotrophic**	na	na	na	na	mitochondrial	2	distance + tree	shell description	na	na	na	18.6% (COI), 8.3 - 11.1% (16S)	na	not cryptic	na
Caenogastropoda	Cerithiidae	Cerithium trailii	Ran et al. 2020	shallow	tropical	small	planktotrophic**	na	na	na	na	mitochondrial	2	distance + tree	shell description	na	na	na	18.6% (COI), 18.6% (16S)	na	reported	crypticity cannot be confirmed
Caenogastropoda	Cerithiidae	Cerithium zonatum	Ran et al. 2020	shallow	tropical	small	planktotrophic**	na	na	na	na	mitochondrial	2	distance + tree	shell description	na	na	na	17.2 - 19.1% (COI); 6.1% (16S)	na	not cryptic	na
Caenogastropoda	Cerithiidae	Clypeomorus pellucida	Ran et al. 2020	shallow	tropical	small	planktotrophic**	na	na	na	na	mitochondrial	2	distance + tree	shell description	na	na	na	1.2% (COI), 0.5% (16S)	na	not cryptic	na
Caenogastropoda	Cerithiidae	Clypeomorus petrosa	Ran et al. 2020	shallow	tropical	small	planktotrophic**	na	na	na	na	mitochondrial	2	distance + tree	shell description	na	na	na	12.9 - 13.1% (COI), 4.8 - 6.9% (16S)	na	not cryptic	na
Caenogastropoda	Cerithiidae	Clypeomorus subbrevicula	Ran et al. 2020	shallow	tropical	small	planktotrophic**	na	na	na	na	mitochondrial	2	distance + tree	shell description	na	na	na	1.2% (COI), 0.5% (16S)	na	not cryptic	na
Caenogastropoda	Cerithiidae	Clypoemorus batillariaeformis	Ran et al. 2020	shallow	tropical	small	planktotrophic**	na	na	na	na	mitochondrial	2	distance + tree	shell description	na	na	na	14.6% (COI), 6.9 - 7.2% (16S)	na	not cryptic	na
Caenogastropoda	Cerithiidae	Rhinoclavis sinensis	Ran et al. 2020	shallow	tropical	small	planktotrophic***	na	na	na	na	mitochondrial	2	distance + tree	shell description	na	na	na	na	na	not cryptic	na
Caenogastropoda	Raphitomidae	Raphitoma cordieri	Russini et al. 2020	shallow	temperate	small	planktotrophic	na	na	na	both	mitochondrial + nucleic	4	distance + tree	whole description	biogeography, fossils, life history	3.6 - 2.6		na	na	not cryptic	na
Caenogastropoda	Raphitomidae	Raphitoma densa	Russini et al. 2020	shallow	temperate	small	planktotrophic	na	na	na	both	mitochondrial + nucleic	4	distance + tree	whole description	biogeography, fossils, life history	Late Pleistocene		na	na	not cryptic	na
Caenogastropoda	Raphitomidae	Raphitoma horrida	Russini et al. 2020	shallow	temperate	small	nonplanktotrophic	na	na	na	sympatry	mitochondrial + nucleic	4	distance + tree	whole description	biogeography, fossils, life history	3.6 - 2.6		na	na	not cryptic	na
Caenogastropoda	Raphitomidae	Raphitoma laviae (=Pleurotoma laviae)	Russini et al. 2020	shallow	temperate	small	planktotrophic	5	3	na	sympatry	mitochondrial + nucleic	4	distance + tree	whole description	biogeography, fossils, life history	1.67	na	na	na	reported	species probably not cryptic (based on morphology)
Caenogastropoda	Raphitomidae	Raphitoma maculosa	Russini et al. 2020	shallow	temperate	small	planktotrophic	1	3	na	both	mitochondrial + nucleic	4	distance + tree	whole description	biogeography, fossils, life history	Late Pleistocene	na	na	na	reported	species probably not cryptic (based on morphology)
Caenogastropoda	Raphitomidae	Raphitoma philberti (=Pleurotoma philberti)	Russini et al. 2020	shallow	temperate	small	nonplanktotrophic	1	3	na	both	mitochondrial + nucleic	4	distance + tree	whole description	biogeography, fossils, life history	1.67	na	na	na	reported	species probably not cryptic (based on morphology)
Caenogastropoda	Raphitomidae	Raphitoma pseudohystrix	Russini et al. 2020	shallow	temperate	small	nonplanktotrophic	na	na	na	both	mitochondrial + nucleic	4	distance + tree	whole description	biogeography, fossils, life history	5.12		na	na	not cryptic	na
Caenogastropoda	Raphitomidae	Raphitoma purpurea	Russini et al. 2020	shallow	temperate	small	planktotrophic	na	na	na	both	mitochondrial + nucleic	4	distance + tree	whole description	biogeography, fossils, life history	Late Pleistocene		na	na	not cryptic	na
Caenogastropoda	Raphitomidae	Raphitoma sp. A (part of Raphitoma echinata species complex)	Russini et al. 2020	shallow	temperate	small	planktotrophic	na	3	na	sympatry	mitochondrial + nucleic	4	distance + tree	whole description	biogeography, fossils, life history	Late Pleistocene		na	na	reported	species probably not cryptic (based on morphology)
Caenogastropoda	Raphitomidae	Raphitoma sp. B	Russini et al. 2020	shallow	temperate	small	planktotrophic	na	3	na	sympatry	mitochondrial + nucleic	4	distance + tree	whole description	biogeography, fossils, life history	Late Pleistocene		na	na	reported	species probably not cryptic (based on morphology)
Heterobranchia	Rissoellidae	Rissoa auriscalpium	Russo & Patti 2005	shallow	temperate	small	planktotrophic	na	na	na	both	na	na	na	na	life history	na	confirmed	na	na	not cryptic	na
Heterobranchia	Rissoellidae	Rissoa italiensis	Russo & Patti 2005	shallow	temperate	small	nonplanktotrophic	na	na	na	both	na	na	na	na	life history	na	confirmed	na	na	not cryptic	na
Caenogastropoda	Nassariidae	Nassarius nitidus (part of Nassarius reticulatus species complex)	Sanjuan et al. 1997; Zou et al. 2012; Couceiro et al. 2012	coastal	tropical, temperate	medium	planktotrophic	na	na	na	both	allozymes + mitochondrial + nucleic	3 + allozymes	distance + tree + marker + pop	na	life history	na	confirmed	10.2% (COI), 9.6% (COI)	na	not cryptic	na
Caenogastropoda	Nassariidae	Nassarius reticulatus (part of Nassarius reticulatus species complex)	Sanjuan et al. 1997; Zou et al. 2012; Couceiro et al. 2012	coastal	tropical, temperate	medium	planktotrophic	na	na	na	both	allozymes + mitochondrial + nucleic	3 + allozymes	distance + tree + marker + pop	na	life history	na	confirmed	10.2% (COI), 9.6% (COI)	na	not cryptic	na
Patellogastropoda	Patellidae	Patella rustica	Sá-Pinto et al. 2010	coastal	temperate	medium	planktotrophic*	1	1	na	both	mitochondrial + nucleic + allozymes	2 + allozymes	tree + pop	na	biogeography	na	confirmed	na	na	reported	putative cryptic species (based on genetic data)
Caenogastropoda	Vermetidae	Novastoa rapaitiensis sp. nov.	Schiaparelli et al. 2017	reef	tropical	small	nonplanktotrophic	na	na	internal	na	na	na	na	whole description	life history	na	na	na	na	formally described	cryptic species sensu lato
Heterobranchia	Rissoellidae	Rissoella elatior	Siadén et al. 2019	shallow	temperate	small	nonplanktotrophic	1	1	na	both	mitochondrial	1	distance + tree	whole description	biogeography	na	na	26.0 - 28.2% (COI)	na	reported	crypticity cannot be confirmed
Heterobranchia	Rissoellidae	Rissoella golikovi	Siadén et al. 2019	shallow	temperate	small	nonplanktotrophic	2	1	na	both	mitochondrial	1	distance + tree	whole description	biogeography	na	na	27.0% (COI)	na	reported	crypticity cannot be confirmed
Heterobranchia	Rissoellidae	Rissoella japonica sp. nov.	Siadén et al. 2019	shallow	temperate	small	nonplanktotrophic	1	1	both	both	mitochondrial	1	distance + tree	whole description	biogeography	na	na	27.0% (COI)	na	formally described	cryptic species sensu lato
Heterobranchia	Rissoellidae	Rissoella sp. 1	Siadén et al. 2019	shallow	temperate	small	nonplanktotrophic	na	na	na	sympatry	mitochondrial	1	distance + tree	whole description	biogeography	na	na	29.9% (COI)	na	not cryptic	na
Heterobranchia	Limacinidae	Limacina antarctica	Sromek et al. 2015	planktonic	polar	small	planktotrophic**	na	na	na	allopatry	mitochondrial	1	pop	na	biogeography	31	confirmed	na	na	not cryptic	na
Caenogastropoda	Littorinidae	Littorina obtusata (part of Littorina obtusata species complex)	Tatarenkov 1995a; Maltseva et al. 2021	coastal	polar	small	nonplanktotrophic*	na	na	na	sympatry	allozymes + metabolomic	allozymes + metabolomic	marker + pop	morphometrics	ecology, habitat	1.25; 3.25 - 2.83	confirmed	0.251 (allozymes; Nei's distance)	na	not cryptic	na
Caenogastropoda	Littorinidae	Littorina fabalis (= Littorina mariae, part of Littorina obtusata species complex)	Tatarenkov 1995a; Tatarenkov & Johannesson 1998; Maltseva et al. 2021	coastal	polar	small	nonplanktotrophic	1	na	na	sympatry	allozymes + metabolomic	allozymes + metabolomic	marker + pop	morphometrics	ecology, habitat	1.25; 3.25 - 2.83; 4 - 3.5	confirmed	0.251 (allozymes; Nei's distance)	na	not cryptic	na
Caenogastropoda	Littorinidae	Littorina brevicula	Tatarenkov 1995b	coastal	temperate	small	planktotrophic*	1	na	na	na	allozymes	allozymes	pop	na	life history	na	na	na	na	reported	crypticity cannot be confirmed
Neritimorpha	Neritidae	Nerita atramentosa	Teske et al. 2017	coastal	temperate	medium	planktotrophic	na	na	na	na	mitochondrial + microsatellites	1 + microsatellites	pop	na	biogeography	na	na	na	na	not cryptic	na
Heterobranchia	Siphonariidae	Siphonaria diemenensis	Teske et al. 2017	coastal	temperate	medium	planktotrophic	na	na	na	na	mitochondrial + microsatellites	1 + microsatellites	pop	na	biogeography	na	na	na	na	not cryptic	na
Caenogastropoda	Calyptraeidae	Crepidula coquimbensis	Véliz et al. 2003	coastal	subtropical	medium	nonplanktotrophic	na	na	na	allopatry	allozymes	allozymes	population	whole description	habitat, life history	na	confirmed	0.89 (allozymes; Nei's distance)	na	not cryptic	na
Caenogastropoda	Calyptraeidae	Crepipatella dilatata (= Crepidula dilatata)	Véliz et al. 2003; Nuñez et al. 2012	coastal	subtropical	medium	nonplanktotrophic	1	na	na	both	allozymes + mitochondrial	1 + allozymes	tree + pop	whole description	habitat, life history	Late Pleistocene	confirmed	0.16 (allozymes; Nei's distance); 2.1 - 3.5% (COI)	na	reported	putative cryptic species (based on genetic data)
Caenogastropoda	Calyptraeidae	Crepipatella peruviana (= Crepidula fecunda, Crepipatella fecunda)	Véliz et al. 2003; Nuñez et al. 2012	coastal	subtropical	medium	planktotrophic	na	na	na	sympatry	allozymes + mitochondrial	1 + allozymes	tree + pop	whole description	habitat, life history	Late Pleistocene	confirmed	0.16 (allozymes; Nei's distance); 2.1% (COI)	na	not cryptic	na
Caenogastropoda	Calyptraeidae	Crepipatella occulta sp. nov. (= Crepidula sp. in Veliz et al. 2003)	Véliz et al. 2003; Véliz et al. 2012	coastal	subtropical	medium	nonplanktotrophic	na	na	unclear	sympatry	allozymes	allozymes	pop	whole description	habitat, life history	na	confirmed	1.48 (allozymes; Nei's distance)	na	formally described	cryptic species sensu lato
Vetigastropoda	Turbinidae	Lunella coreensis	Williams et al. 2011	coastal	tropical	medium	planktotrophic**	na	na	na	sympatry	mitochondrial + nucleic	4	distance + tree	na	biogeography, fossils, habitat	4.6	na	8.3% (COI)	na	not cryptic	na
Vetigastropoda	Turbinidae	Lunella granulata	Williams et al. 2011	coastal	tropical	medium	planktotrophic**	na	na	na	allopatry	mitochondrial + nucleic	4	distance + tree	na	biogeography, fossils, habitat	1.8	na	4.5% (COI)	na	not cryptic	na
Vetigastropoda	Turbinidae	Lunella jungi	Williams et al. 2011	coastal	tropical	medium	planktotrophic**	na	na	na	allopatry	mitochondrial + nucleic	4	distance + tree	na	biogeography, fossils, habitat	19	na	14.0% (COI)	na	not cryptic	na
Vetigastropoda	Turbinidae	Lunella ogasawarana	Williams et al. 2011	coastal	tropical	medium	planktotrophic**	na	na	na	allopatry	mitochondrial + nucleic	4	distance + tree	na	biogeography, fossils, habitat	1.8	na	4.5% (COI)	na	not cryptic	na
Vetigastropoda	Turbinidae	Lunella smaragdus (= L. smaragda)	Williams et al. 2011	coastal	tropical	medium	planktotrophic*	na	na	na	allopatry	mitochondrial + nucleic	4	distance + tree	na	biogeography, fossils, habitat	35.1	na	17.5% (COI)	na	not cryptic	na
Vetigastropoda	Turbinidae	Lunella torquata	Williams et al. 2011	coastal	tropical	medium	planktotrophic**	na	na	na	sympatry	mitochondrial + nucleic	4	distance + tree	na	biogeography, fossils, habitat	8.2	na	12.4% (COI)	na	not cryptic	na
Vetigastropoda	Turbinidae	Lunella undulata	Williams et al. 2011	coastal	tropical	medium	planktotrophic**	na	na	na	sympatry	mitochondrial + nucleic	4	distance + tree	na	biogeography, fossils, habitat	8.2	na	12.4% (COI)	na	not cryptic	na
Vetigastropoda	Turbinidae	Lunella cinerea species complex	Williams et al. 2011; Williams et al. 2012	coastal	tropical	medium	planktotrophic**	6	1 or 2	na	allopatry	mitochondrial + nucleic	4	distance + tree	morphometrics	biogeography, fossils, habitat	7.8 - 2.3	na	2.3 - 12.6% (COI)	na	reported	crypticity cannot be confirmed
Vetigastropoda	Turbinidae	Lunella coronata species complex	Williams et al. 2011; Williams et al. 2012	coastal	tropical	medium	planktotrophic**	2	1 or 2	na	sympatry	mitochondrial + nucleic	4	distance + tree	morphometrics	biogeography, fossils, habitat	11.5 - 5.2	na	2.4 - 16.8% (COI)	na	reported	crypticity cannot be confirmed
Caenogastropoda	Nassariidae	"Tritia" vaucheri	Yang et al. 2021	coastal	temperate	small	planktotrophic	na	na	na	allopatry	mitochondrial	mitogenome	distance + tree	shell description	biogeography, fossils, habitat, life history	26.8	na	16.6% (mitogenome; uncorrected p distance)	convergence	not cryptic	na
Caenogastropoda	Nassariidae	Nassarius foveolatus	Yang et al. 2021	coastal	temperate	medium	planktotrophic	na	na	na	na	mitochondrial	mitogenome	distance + tree	shell description	biogeography, fossils, life history	6.9	na	na	na	not cryptic	na
Caenogastropoda	Nassariidae	Nassarius javanus	Yang et al. 2021	coastal	temperate	medium	planktotrophic	na	na	na	na	mitochondrial	mitogenome	distance + tree	shell description	biogeography, fossils, life history	6.3	na	na	na	not cryptic	na
Caenogastropoda	Nassariidae	Nassarius nodifer	Yang et al. 2021	coastal	temperate	medium	planktotrophic	na	na	na	na	mitochondrial	mitogenome	distance + tree	shell description	biogeography, fossils, life history	5.6	na	na	na	not cryptic	na
Caenogastropoda	Nassariidae	Nassarius sinarus	Yang et al. 2021	coastal	temperate	medium	planktotrophic	na	na	na	na	mitochondrial	mitogenome	distance + tree	shell description	biogeography, fossils, life history	5.2	na	na	na	not cryptic	na
Caenogastropoda	Nassariidae	Reticunassa fratercula	Yang et al. 2021	coastal	temperate	small	planktotrophic	na	na	na	na	mitochondrial	mitogenome	distance + tree	shell description	biogeography, fossils, life history	3	na	na	na	not cryptic	na
Caenogastropoda	Nassariidae	Reticunassa hiradoensis	Yang et al. 2021	coastal	temperate	small	planktotrophic	na	na	na	na	mitochondrial	mitogenome	distance + tree	shell description	biogeography, fossils, life history	3	na	na	na	not cryptic	na
Caenogastropoda	Nassariidae	Reticunassa jacksonianus	Yang et al. 2021	coastal	temperate	small	planktotrophic	na	na	na	na	mitochondrial	mitogenome	distance + tree	shell description	biogeography, fossils, life history	7.7	na	na	na	not cryptic	na
Caenogastropoda	Nassariidae	Reticunassa sp.	Yang et al. 2021	coastal	temperate	small	planktotrophic	na	na	na	na	mitochondrial	mitogenome	distance + tree	shell description	biogeography, fossils, life history	7.7	na	na	na	not cryptic	na
Caenogastropoda	Nassariidae	Tritia denticulata	Yang et al. 2021	coastal	temperate	small	planktotrophic	na	na	na	both	mitochondrial	mitogenome	distance + tree	shell description	biogeography, fossils, habitat, life history	14.8	na	13.0% (mitogenome; uncorrected p distance)	na	not cryptic	na
Caenogastropoda	Nassariidae	Tritia elata	Yang et al. 2021	coastal	temperate	small	planktotrophic	na	na	na	sympatry	mitochondrial	mitogenome	distance + tree	shell description	biogeography, fossils, habitat, life history	3.9	na	7.3% (mitogenome; uncorrected p distance)	na	not cryptic	na
Caenogastropoda	Nassariidae	Tritia ephamilla	Yang et al. 2021	coastal	temperate	small	planktotrophic	na	na	na	allopatry	mitochondrial	mitogenome	distance + tree	shell description	biogeography, fossils, habitat, life history	15.4	na	7.3 - 11.0% (mitogenome; uncorrected p distance)	na	not cryptic	na
Caenogastropoda	Nassariidae	Tritia grana	Yang et al. 2021	coastal	temperate	small	nonplanktotrophic	na	na	na	allopatry	mitochondrial	mitogenome	distance + tree	shell description	biogeography, fossils, habitat, life history	7.4	na	12.8 - 12.9% (mitogenome; uncorrected p distance)	na	not cryptic	na
Caenogastropoda	Nassariidae	Tritia obsoleta (= Ilyanassa obsoleta)	Yang et al. 2021	coastal	temperate	small	planktotrophic	na	na	na	allopatry	mitochondrial	mitogenome	distance + tree	shell description	biogeography, fossils, habitat, life history	20.4	confirmed	13.4% (mitogenome; uncorrected p distance)	na	not cryptic	na
Caenogastropoda	Nassariidae	Tritia ovoidea	Yang et al. 2021	coastal	temperate	small	planktotrophic	na	na	na	sympatry	mitochondrial	mitogenome	distance + tree	shell description	biogeography, fossils, habitat, life history	3.9	na	7.3% (mitogenome; uncorrected p distance)	na	not cryptic	na
Caenogastropoda	Nassariidae	Tritia pfeifferi	Yang et al. 2021	coastal	temperate	small	nonplanktotrophic	na	na	na	allopatry	mitochondrial	mitogenome	distance + tree	shell description	biogeography, fossils, habitat, life history	10.1	na	14.3% (mitogenome; uncorrected p distance)	na	not cryptic	na
Caenogastropoda	Nassariidae	Tritia tingitana	Yang et al. 2021	coastal	temperate	small	nonplanktotrophic	na	na	na	allopatry	mitochondrial	mitogenome	distance + tree	shell description	biogeography, fossils, habitat, life history	10.6	na	12.9 - 15.1% (mitogenome; uncorrected p distance)	na	not cryptic	na
Caenogastropoda	Nassariidae	Tritia unifasciata	Yang et al. 2021	coastal	temperate	small	nonplanktotrophic	na	na	na	both	mitochondrial	mitogenome	distance + tree	shell description	biogeography, fossils, habitat, life history	6.9	na	13.9% (mitogenome; uncorrected p distance)	na	not cryptic	na
Caenogastropoda	Nassariidae	Tritia varicosa	Yang et al. 2021	coastal	temperate	small	planktotrophic	na	na	na	both	mitochondrial	mitogenome	distance + tree	shell description	biogeography, fossils, habitat, life history	10.7	na	18.3 - 18.6% (mitogenome; uncorrected p distance)	na	not cryptic	na
Caenogastropoda	Littorinidae	Littorina kasatka (part of Littorina sitkana species complex)	Zaslavskaya 1995	coastal	temperate	small	planktotrophic*	na	na	na	sympatry	allozymes	allozymes	distance + pop	na	life history	na	na	1.911 (allozymes; Nei's distance)	na	not cryptic	na
Caenogastropoda	Littorinidae	Littorina sp. (part of Littorina sitkana species complex)	Zaslavskaya 1995	coastal	temperate	small	nonplanktotrophic	na	na	na	sympatry	allozymes	allozymes	distance + pop	na	life history	na	na	0.622 (allozymes; Nei's distance)	na	reported	crypticity cannot be confirmed
Caenogastropoda	Littorinidae	Littorina subrotundata (part of Littorina sitkana species complex)	Zaslavskaya 1995	coastal	temperate	small	nonplanktotrophic	na	na	na	sympatry	allozymes	allozymes	distance + pop	na	life history	na	na	0.975 - 0.981 (allozymes; Nei's distance)	na	not cryptic	na
Caenogastropoda	Littorinidae	Littorina sitkana (part of Littorina sitkana species complex)	Zaslavskaya 1995; Nohara 1999; Botta et al. 2014	coastal	temperate	small	nonplanktotrophic	na	na	na	sympatry	allozymes + mitochondrial + nucleic	2 + allozymes	distance + pop	shell description	ecology, life history	na	na	0.622 (allozymes; Nei's distance)	na	not cryptic	na
Caenogastropoda	Trochidae	Monodonta labio	Zhao et al. 2017	coastal	subtropical	small	planktotrophic*	4	na	na	both	mitochondrial + nucleic	3	distance + tree + pop	na	biogeography	2.5 - 0.9	confirmed	2.4 - 9.7% (COI)	na	reported	putative cryptic species (based on genetic data)
Caenogastropoda	Batillariidae	Batillaria cumingi	Zou & Li 2016	coastal	tropical/subtropical	medium	nonplanktotrophic*	na	na	na	na	mitochondrial	1	marker	na	na	na	na	na	na	not cryptic	na
Caenogastropoda	Batillariidae	Batillaria zonalis	Zou & Li 2016	coastal	tropical, subtropical	medium	planktotrophic*	na	na	na	na	mitochondrial	1	marker	na	na	na	na	na	na	not cryptic	na
Caenogastropoda	Bursidae	Bursa granularis	Zou & Li 2016	coastal	tropical, subtropical	medium	planktotrophic**	na	na	na	na	mitochondrial	1	marker	na	na	na	na	na	na	not cryptic	na
Caenogastropoda	Bursidae	Bursa rana	Zou & Li 2016	coastal	tropical, subtropical	large	planktotrophic**	na	na	na	na	mitochondrial	1	marker	na	na	na	na	na	na	not cryptic	na
Caenogastropoda	Muricidae	Ceratostoma rorifluum	Zou & Li 2016	coastal	tropical/subtropical	medium	nonplanktotrophic**	na	na	na	na	mitochondrial	1	marker	na	na	na	na	na	na	not cryptic	na
Caenogastropoda	Potamididae	Cerithidea cingulara (= C. cingulata)	Zou & Li 2016	coastal	tropical/subtropical	medium	nonplanktotrophic**	na	na	na	na	mitochondrial	1	marker	na	na	na	na	na	na	not cryptic	na
Caenogastropoda	Potamididae	Cerithidea rhizophorarum	Zou & Li 2016	coastal	tropical/subtropical	medium	nonplanktotrophic*	na	na	na	na	mitochondrial	1	marker	na	na	na	na	na	na	not cryptic	na
Caenogastropoda	Cerithiidae	Cerithium sinense	Zou & Li 2016	coastal	tropical, subtropical	medium	planktotrophic**	na	na	na	na	mitochondrial	1	marker	na	na	na	na	na	na	not cryptic	na
Caenogastropoda	Muricidae	Chicoreus asianus	Zou & Li 2016	coastal	tropical/subtropical	large	nonplanktotrophic**	na	na	na	na	mitochondrial	1	marker	na	na	na	na	na	na	not cryptic	na
Caenogastropoda	Muricidae	Chicoreus torrefactus	Zou & Li 2016	coastal	tropical, subtropical	large	nonplanktotrophic*	1	na	na	na	mitochondrial	1	marker	na	na	na	na	na	na	reported	crypticity cannot be confirmed
Caenogastropoda	Cerithiidae	Clypeomorus humilis	Zou & Li 2016	coastal	tropical, subtropical	medium	planktotrophic**	na	na	na	na	mitochondrial	1	marker	na	na	na	na	na	na	not cryptic	na
Caenogastropoda	Cerithiidae	Clypeomorus trailli	Zou & Li 2016	coastal	tropical, subtropical	medium	planktotrophic**	na	na	na	na	mitochondrial	1	marker	na	na	na	na	na	na	not cryptic	na
Caenogastropoda	Cymatiidae	Cymatium cingulatum	Zou & Li 2016	coastal	tropical, subtropical	large	planktotrophic***	na	na	na	na	mitochondrial	1	marker	na	na	na	na	na	na	not cryptic	na
Caenogastropoda	Cypraeidae	Cypraea tigris	Zou & Li 2016	coastal	tropical, subtropical	large	planktotrophic*	na	na	na	na	mitochondrial	1	marker	na	na	na	na	na	na	not cryptic	na
Caenogastropoda	Cypraeidae	Cypraea vitellus	Zou & Li 2016	coastal	tropical, subtropical	medium	planktotrophic*	na	na	na	na	mitochondrial	1	marker	na	na	na	na	na	na	not cryptic	na
Caenogastropoda	Personidae	Distorsio reticulate	Zou & Li 2016	coastal	tropical, subtropical	large	planktotrophic**	1	na	na	na	mitochondrial	1	marker	na	na	na	na	na	na	reported	crypticity cannot be confirmed
Caenogastropoda	Muricidae	Ergalatax margariticola (= Drupella margariticola)	Zou & Li 2016	coastal	tropical, subtropical	small	planktotrophic**	1	na	na	na	mitochondrial	1	marker	na	na	na	na	na	na	reported	crypticity cannot be confirmed
Caenogastropoda	Cypraeidae	Erronea errones	Zou & Li 2016	coastal	tropical, subtropical	medium	planktotrophic*	1	na	na	na	mitochondrial	1	marker	na	na	na	na	na	na	reported	crypticity cannot be confirmed
Caenogastropoda	Ficidae	Ficus gracilis	Zou & Li 2016	coastal	tropical, subtropical	large	nonplanktotrophic**	na	na	na	na	mitochondrial	1	marker	na	na	na	na	na	na	not cryptic	na
Caenogastropoda	Ficidae	Ficus subintermedius	Zou & Li 2016	coastal	tropical, subtropical	large	nonplanktotrophic**	na	na	na	na	mitochondrial	1	marker	na	na	na	na	na	na	not cryptic	na
Caenogastropoda	Ficidae	Ficus variegata	Zou & Li 2016	coastal	tropical, subtropical	large	nonplanktotrophic**	na	na	na	na	mitochondrial	1	marker	na	na	na	na	na	na	not cryptic	na
Caenogastropoda	Strombidae	Lambis lambis	Zou & Li 2016	coastal	tropical, subtropical	large	planktotrophic*	na	na	na	na	mitochondrial	1	marker	na	na	na	na	na	na	not cryptic	na
Caenogastropoda	Littorinidae	Littorinopsis intermedia	Zou & Li 2016	coastal	tropical, subtropical	medium	planktotrophic*	na	na	na	na	mitochondrial	1	marker	na	na	na	na	na	na	not cryptic	na
Caenogastropoda	Littorinidae	Littorinopsis scabra	Zou & Li 2016	coastal	tropical, subtropical	medium	planktotrophic*	na	na	na	na	mitochondrial	1	marker	na	na	na	na	na	na	not cryptic	na
Caenogastropoda	Naticidae	Lunatia gilva	Zou & Li 2016	coastal	tropical, subtropical	small	planktotrophic**	1	na	na	na	mitochondrial	1	marker	na	na	na	na	na	na	reported	crypticity cannot be confirmed
Caenogastropoda	Mitridae	Mauritia arabica	Zou & Li 2016	coastal	tropical, subtropical	medium	planktotrophic*	1	na	na	na	mitochondrial	1	marker	na	na	na	na	na	na	reported	crypticity cannot be confirmed
Caenogastropoda	Muricidae	Morula musiva	Zou & Li 2016	coastal	tropical, subtropical	small	planktotrophic*	1	na	na	na	mitochondrial	1	marker	na	na	na	na	na	na	reported	crypticity cannot be confirmed
Caenogastropoda	Muricidae	Murex trapa	Zou & Li 2016	coastal	tropical/subtropical	large	nonplanktotrophic*	na	na	na	na	mitochondrial	1	marker	na	na	na	na	na	na	not cryptic	na
Caenogastropoda	Naticidae	Natica lineata	Zou & Li 2016	coastal	tropical, subtropical	medium	planktotrophic**	na	na	na	na	mitochondrial	1	marker	na	na	na	na	na	na	not cryptic	na
Caenogastropoda	Naticidae	Natica tigrina	Zou & Li 2016	coastal	tropical, subtropical	medium	planktotrophic*	na	na	na	na	mitochondrial	1	marker	na	na	na	na	na	na	not cryptic	na
Caenogastropoda	Naticidae	Neverita didyma	Zou & Li 2016	coastal	tropical, subtropical	medium	planktotrophic**	na	na	na	na	mitochondrial	1	marker	na	na	na	na	na	na	not cryptic	na
Caenogastropoda	Littorinidae	Nodilittorina radiata	Zou & Li 2016	coastal	tropical, subtropical	small	planktotrophic*	na	na	na	na	mitochondrial	1	marker	na	na	na	na	na	na	not cryptic	na
Caenogastropoda	Littorinidae	Nodilittorina trochoides	Zou & Li 2016	coastal	tropical, subtropical	small	planktotrophic*	na	na	na	na	mitochondrial	1	marker	na	na	na	na	na	na	not cryptic	na
Caenogastropoda	Cassidae	Phalium bisulcatum	Zou & Li 2016	coastal	tropical, subtropical	medium	planktotrophic*	na	na	na	na	mitochondrial	1	marker	na	na	na	na	na	na	not cryptic	na
Caenogastropoda	Cassidae	Phalium flammiferum	Zou & Li 2016	coastal	tropical, subtropical	medium	planktotrophic**	na	na	na	na	mitochondrial	1	marker	na	na	na	na	na	na	not cryptic	na
Caenogastropoda	Muricidae	Rapana bezoar	Zou & Li 2016	coastal	tropical, subtropical	large	planktotrophic**	na	na	na	na	mitochondrial	1	marker	na	na	na	na	na	na	not cryptic	na
Caenogastropoda	Muricidae	Rapana rapiformis	Zou & Li 2016	coastal	tropical, subtropical	large	planktotrophic**	na	na	na	na	mitochondrial	1	marker	na	na	na	na	na	na	not cryptic	na
Caenogastropoda	Muricidae	Rapana venosa	Zou & Li 2016	coastal	tropical, subtropical	large	planktotrophic**	na	na	na	na	mitochondrial	1	marker	na	na	na	na	na	na	not cryptic	na
Caenogastropoda	Strombidae	Strombus lentiginosu	Zou & Li 2016	coastal	tropical, subtropical	large	planktotrophic**	na	na	na	na	mitochondrial	1	marker	na	na	na	na	na	na	not cryptic	na
Caenogastropoda	Strombidae	Strombus luhuanus	Zou & Li 2016	coastal	tropical, subtropical	large	planktotrophic*	na	na	na	na	mitochondrial	1	marker	na	na	na	na	na	na	not cryptic	na
Caenogastropoda	Strombidae	Strombus marginatus robustus	Zou & Li 2016	coastal	tropical, subtropical	large	planktotrophic**	na	na	na	na	mitochondrial	1	marker	na	na	na	na	na	na	not cryptic	na
Caenogastropoda	Strombidae	Strombus mutabiis	Zou & Li 2016	coastal	tropical, subtropical	large	planktotrophic*	na	na	na	na	mitochondrial	1	marker	na	na	na	na	na	na	not cryptic	na
Caenogastropoda	Strombidae	Strombus urceus	Zou & Li 2016	coastal	tropical, subtropical	large	planktotrophic**	na	na	na	na	mitochondrial	1	marker	na	na	na	na	na	na	not cryptic	na
Caenogastropoda	Strombidae	Strombus vittatus	Zou & Li 2016	coastal	tropical, subtropical	large	planktotrophic**	na	na	na	na	mitochondrial	1	marker	na	na	na	na	na	na	not cryptic	na
Caenogastropoda	Muricidae	Thais clavigera	Zou & Li 2016	coastal	tropical, subtropical	medium	planktotrophic*	na	na	na	na	mitochondrial	1	marker	na	na	na	na	na	na	not cryptic	na
Caenogastropoda	Muricidae	Thais gradate	Zou & Li 2016	coastal	tropical, subtropical	medium	planktotrophic**	na	na	na	na	mitochondrial	1	marker	na	na	na	na	na	na	not cryptic	na
Caenogastropoda	Muricidae	Thais javanica	Zou & Li 2016	coastal	tropical, subtropical	medium	planktotrophic**	na	na	na	na	mitochondrial	1	marker	na	na	na	na	na	na	not cryptic	na
Caenogastropoda	Muricidae	Thais luteostoma	Zou & Li 2016	coastal	tropical, subtropical	medium	planktotrophic**	na	na	na	na	mitochondrial	1	marker	na	na	na	na	na	na	not cryptic	na
Caenogastropoda	Muricidae	Thais mutabilis	Zou & Li 2016	coastal	tropical, subtropical	medium	planktotrophic**	na	na	na	na	mitochondrial	1	marker	na	na	na	na	na	na	not cryptic	na
Caenogastropoda	Tonnidae	Tonna dolium	Zou & Li 2016	coastal	tropical, subtropical	small	planktotrophic*	na	na	na	na	mitochondrial	1	marker	na	na	na	na	na	na	not cryptic	na
Caenogastropoda	Tonnidae	Tonna olearium	Zou & Li 2016	coastal	tropical, subtropical	small	planktotrophic**	na	na	na	na	mitochondrial	1	marker	na	na	na	na	na	na	not cryptic	na
Caenogastropoda	Tonnidae	Tonna sulcosa	Zou & Li 2016	coastal	tropical, subtropical	small	planktotrophic**	na	na	na	na	mitochondrial	1	marker	na	na	na	na	na	na	not cryptic	na
Caenogastropoda	Turritellidae	Turritella terebra	Zou & Li 2016	coastal	tropical, subtropical	large	planktotrophic**	na	na	na	na	mitochondrial	1	marker	na	na	na	na	na	na	not cryptic	na
Caenogastropoda	Planaxidae	Planaxis sulcatus	Zou & Li 2016; Wiggering et al. 2020	coastal	tropical, subtropical	small	both	1	na	na	na	mitochondrial	2	distance + tree + marker + pop	na	biogeography, life history	na	na	3.08% (COI)	na	reported	crypticity cannot be confirmed
Caenogastropoda	Nassariidae	Nassarius acuminatus	Zou et al. 2012	coastal	tropical	medium	planktotrophic**	1	na	na	na	mitochondrial + nucleic	3	distance + tree + marker	na	na	na	na	5.8% (COI)	na	reported	crypticity cannot be confirmed
Caenogastropoda	Nassariidae	Nassarius algidus	Zou et al. 2012	coastal	tropical	medium	planktotrophic**	1	na	na	na	mitochondrial + nucleic	3	distance + tree + marker	na	na	na	na	10.0% (COI)	na	reported	crypticity cannot be confirmed
Caenogastropoda	Nassariidae	Nassarius burchardi	Zou et al. 2012	coastal	tropical	medium	planktotrophic*	na	na	na	na	mitochondrial + nucleic	3	distance + tree + marker	na	na	na	na	15.8% (COI)	na	not cryptic	na
Caenogastropoda	Nassariidae	Nassarius hepaticus	Zou et al. 2012	coastal	tropical	medium	planktotrophic**	na	na	na	na	mitochondrial + nucleic	3	distance + tree + marker	na	na	na	na	5.8% (COI)	na	not cryptic	na
Caenogastropoda	Nassariidae	Nassarius kraussianus	Zou et al. 2012	coastal	tropical	medium	planktotrophic**	na	na	na	na	mitochondrial + nucleic	3	distance + tree + marker	na	na	na	na	10.3% (COI)	na	not cryptic	na
Caenogastropoda	Nassariidae	Nassarius livescens	Zou et al. 2012	coastal	tropical	medium	planktotrophic**	1	1	na	na	mitochondrial + nucleic	3	distance + tree + marker	na	na	na	na	10.0% (COI)	na	reported	crypticity cannot be confirmed
Caenogastropoda	Nassariidae	Nassarius semiplicata	Zou et al. 2012	coastal	tropical	medium	planktotrophic**	na	na	na	na	mitochondrial + nucleic	3	distance + tree + marker	na	na	na	na	21.8% (COI)	na	not cryptic	na
Caenogastropoda	Nassariidae	Nassarius siquijorensis	Zou et al. 2012	coastal	tropical	medium	planktotrophic**	na	na	na	na	mitochondrial + nucleic	3	distance + tree + marker	na	na	na	na	13.9% (COI)	na	not cryptic	na
Caenogastropoda	Nassariidae	Nassarius sufflatus (= Nassarius dorsatus)	Zou et al. 2012	coastal	tropical	medium	planktotrophic**	na	na	na	na	mitochondrial + nucleic	3	distance + tree + marker	na	na	na	na	7.5% (COI)	na	not cryptic	na
Caenogastropoda	Nassariidae	Reticunassa festiva (= Nassarius festiva) species complex	Zou et al. 2012; Yang et al. 2020	coastal	tropical	small	planktotrophic**	1 or 2	1	na	both	mitochondrial + nucleic	4	distance + tree + marker + pop	na	biogeography, life history	2.49 - 2.0711	confirmed	21.8% (COI); 6.4 - 11.0% (COI)	na	reported	putative cryptic species (based on genetic data)
Caenogastropoda	Nassariidae	Nassarius conoidalis	Zou et al. 2012; Yang et al. 2021	coastal	tropical, temperate	medium	planktotrophic	na	na	na	na	mitochondrial + nucleic	3 + mitogenome	distance + tree + marker	shell description	biogeography, fossils, life history	5.6	na	6.3% (COI)	na	not cryptic	na
Caenogastropoda	Nassariidae	Nassarius pullus	Zou et al. 2012; Yang et al. 2021	coastal	tropical, temperate	medium	planktotrophic	na	na	na	na	mitochondrial + nucleic	3 + mitogenome	distance + tree + marker	shell description	biogeography, fossils, life history	12.4	na	13.1% (COI)	na	not cryptic	na
Caenogastropoda	Nassariidae	Nassarius succinatus	Zou et al. 2012; Yang et al. 2021	coastal	tropical, temperate	medium	planktotrophic	na	na	na	na	mitochondrial + nucleic	3 + mitogenome	distance + tree + marker	shell description	biogeography, fossils, life history	5.2	na	5.6% (COI)	na	not cryptic	na
Caenogastropoda	Nassariidae	Nassarius variciferus	Zou et al. 2012; Yang et al. 2021	coastal	tropical, temperate	medium	planktotrophic	1	1	na	na	mitochondrial + nucleic	3 + mitogenome	distance + tree + marker	shell description	biogeography, fossils, life history	21	na	15.8% (COI)	na	reported	crypticity cannot be confirmed

## Sheet: S4 described cryptics
Family	Reference in this review	Newly described taxa	Distinguishing morphology	Cited in subsequent publications?
Cryptic species sensu stricto
Provaniidae	Johnson et al., 2015	Alviniconcha adamantis	Unclear for all species	Yes, especially in a speciation study (Breusing et al., 2020) and morphological study (Laming et al., 2020). A. marisindica has been studied physiologically (Sigwart & Chen, 2018; Miyazaki et al., 2020) and for its microbiome (Yang et al., 2022). There is conservation concern for these deep sea taxa (Thomas et al., 2022).
		Alviniconcha marisindica
		Alviniconcha kojimai
		Alviniconcha boucheti
		Alviniconcha strummeri
Caecidae	Egger et al., 2020	Caecum invisible	None	No
Turridae	Puillandre et al., 2010a	Gemmuloborsonia clandestina	None	No
Cryptic species sensu lato
Aplustridae	Feliciano et al., 2021	Micromelo barbarae	Both	No
Borsoniidae	Puillandre et al., 2010b	Bathytoma paratractoides	Conchological for all species	No
		Bathytoma stenos
		Bathytoma episoma
		Bathytoma netrion
		Bathytoma carnicolor
		Bathytoma badifasciata
		Bathytoma consors
		Bathytoma cranaos
		Bathytoma punicea
		Bathytoma solomonensis
		Bathytoma neocaledonica
Calyptraeidae	Véliz et al., 2012	Crepipatella occulta	Unclear (there are some conchological differences but the most effective identification method stated is observation of embryonic life stages)	Yes, by a co-author looking at larval development (Collin & Starr, 2013; Collin et al., 2021).
Nassariidae	Aissaoui et al., 2017	Tritia pallaryana	Conchological for both species	No
		Tritia djerbaensis
Newnesiidae	Moles et al., 2017	Newnesia joani (and new family Newnesiidae)	Internal anatomy	Yes, in a follow-up taxonomic revision (Moles et al. 2018).
Philinidae	Chaban et al., 2019	Spiraphiline hadalis	Internal anatomy	No
		Spiraphiline kurilokamchatica	Both
		Spiraphiline okhotensis (and new subfamily Hermaniinae)	Conchological
	Malaquias et al., 2016	Laona nanseni	Both	No
		Philine cerebralis	Both
		Philine schrammi	Internal anatomy
		Spiniphiline caboverdensis	Conchological	Yes, compared to in a taxonomic study of congeneric species (Swinnen, 2021).
Pseudomelatomidae	Kantor et al., 2017	Crassispira scala	Both	No
		Crassispira procera	Conchological
		Crassispira aurea	Conchological
Rissoellidae	Siadén et al., 2019	Rissoella japonica	Both	No
Vermetidae	Templado et al., 2016	Dendropoma lebeche	Both	Yes, in a speciation study (López-Márquez et al., 2021), and especially as a habitat (Donnarumma et al., 2018; Terradas-Fernández et al., 2019), including for an endangered gastropod species (Guallart & Templado, 2016; Guallart et al., 2017).
	Schiaparelli et al., 2017	Novastoa rapaitiensis	Internal anatomy	No
